# Supplementary material for: (μ-Ethane-1,2-diamine-κ2 N:N′)bis­[bis­(ethane-1,2-diamine-κ2 N,N′)zinc(II)] tetra­kis­(perchlorate)
Source: Acta Crystallogr Sect E Struct Rep Online. 2010 Oct 2;66(Pt 11):m1356. doi: 10.1107/S1600536810038730 (PMC3009181; doi:10.1107/S1600536810038730)
Supplement: Supplementary file 1 [file e-66-m1356-sup1.cif]

##############################################################################
###                                                                        ###
###        Electronic paper (Acta Crystallographica Section E)             ###
###                                                                        ###
##############################################################################
#                                                                            #
# This CIF contains the data in a paper accepted for publication in Acta     #
# Crystallographica Section E. It conforms to the requirements of Notes      #
# for Authors for Section E, and has been peer reviewed under the auspices   #
# of the IUCr Commission on Journals.                                        #
#                                                                            #
# Full details of the Crystallographic Information File format               #
# are given in the paper "The Crystallographic Information File (CIF):       #
# a New Standard Archive File for Crystallography" by S. R. Hall, F. H.      #
# Allen and I. D. Brown [Acta Cryst. (1991), A47, 655-685].                  #
#                                                                            #
# The current version of the core CIF dictionary is obtainable from          #
# ftp://ftp.iucr.org/pub/cif_core.dic. The current version number is 2.4.    #
#                                                                            #
# Software is freely available for graphical display of the structure(s) in  #
# this CIF.  For information consult the CIF home page http://www.iucr.org/  #
# cif/home.html                                                              #
#                                                                            #
# This file may be used for bona fide research purposes within the           #
# scientific community so long as proper attribution is given to the journal # 
# article from which it was obtained.                                        #
#                                                                            #
##############################################################################
                                             
data_global
_audit_creation_method     SHELXL-97
_journal_date_recd_electronic     2010-09-23
_journal_date_accepted     2010-09-28
_journal_name_full     'Acta Crystallographica, Section E'
_journal_year     2010
_journal_volume     66
_journal_issue     11
_journal_page_first     m1356
_journal_page_last     m1356
_journal_paper_category     QM
_journal_coeditor_code     HG2718
_publ_contact_author
;
     Dr. Seik Weng Ng
     Department of Chemistry
     University of Malaya
     50603 Kuala Lumpur
     Malaysia
;
_publ_contact_author_email     seikweng@um.edu.my
_publ_contact_author_fax     '03 7967 4193'
_publ_contact_author_phone     '03 7967 6778'
_publ_section_title
;\
(\m-Ethane-1,2-diamine-\k^2^<i>N</i>:<i>N</i>')bis[bis(ethane-1,2-diamine-\
\k^2^<i>N</i>,<i>N</i>')zinc(II)] tetrakis(perchlorate)
;
loop_
    _publ_author_name
    _publ_author_address
    'Ding, Man-Hua'
;
     Department of Biology and Chemistry
     Hunan University of Science and Engineering
     Yongzhou, Hunan 425100
     People's Republic of China
;
    'Ng, Seik Weng'
;
     Department of Chemistry
     University of Malaya
     50603 Kuala Lumpur
     Malaysia
;
data_I
_audit_creation_method     SHELXL-97
_chemical_name_systematic
;
(\m-Ethane-1,2-diamine-\k^2^<i>N</i>:<i>N</i>')bis[bis(ethane-1,2-diamine-\
\k^2^<i>N</i>,<i>N</i>')zinc(II)] tetrakis(perchlorate)
;
_chemical_name_common     ?
_chemical_formula_moiety     'C10 H40 N10 Zn2 4+, 4(Cl O4 -)'
_chemical_formula_sum     'C10 H40 Cl4 N10 O16 Zn2'
_chemical_formula_iupac     '[Zn2 (C2 H8 N2)5] (Cl O4)4'
_chemical_formula_weight     829.06
_chemical_melting_point     ?
_symmetry_cell_setting     monoclinic
_symmetry_space_group_name_H-M     'P 21/n'
_symmetry_space_group_name_Hall     '-P 2yn'
loop_
    _symmetry_equiv_pos_as_xyz
    'x, y, z'
    '-x+1/2, y+1/2, -z+1/2'
    '-x, -y, -z'
    'x-1/2, -y-1/2, z-1/2'
_cell_length_a     15.6297(8)
_cell_length_b     14.3133(7)
_cell_length_c     15.6811(8)
_cell_angle_alpha     90.00
_cell_angle_beta     119.6360(10)
_cell_angle_gamma     90.00
_cell_volume     3049.1(3)
_cell_formula_units_Z     4
_cell_measurement_reflns_used     4985
_cell_measurement_theta_min     2.6
_cell_measurement_theta_max     26.9
_cell_measurement_temperature     248(2)
_exptl_crystal_description     Prism
_exptl_crystal_colour     Colorless
_exptl_crystal_size_max     0.45
_exptl_crystal_size_mid     0.40
_exptl_crystal_size_min     0.10
_exptl_crystal_density_diffrn     1.806
_exptl_crystal_density_meas     ?
_exptl_crystal_density_method     'not measured'
_exptl_crystal_F_000     1704
_exptl_absorpt_coefficient_mu     2.006
_exptl_absorpt_correction_type     multi-scan
_exptl_absorpt_process_details     '(SADABS; Sheldrick, 1996)'
_exptl_absorpt_correction_T_min     0.7111
_exptl_absorpt_correction_T_max     1.0000
_diffrn_ambient_temperature     248(2)
_diffrn_radiation_type     MoK\a
_diffrn_radiation_wavelength     0.71073
_diffrn_radiation_source     'fine-focus sealed tube'
_diffrn_radiation_monochromator     graphite
_diffrn_measurement_device_type     'Bruker SMART APEX'
_diffrn_measurement_method     '\f and \w scans'
_diffrn_detector_area_resol_mean     ?
_diffrn_reflns_number     14146
_diffrn_reflns_av_R_equivalents     0.0287
_diffrn_reflns_av_sigmaI/netI     0.0439
_diffrn_reflns_theta_min     2.06
_diffrn_reflns_theta_max     27.10
_diffrn_reflns_theta_full     27.10
_diffrn_measured_fraction_theta_max     0.974
_diffrn_measured_fraction_theta_full     0.974
_diffrn_reflns_limit_h_min     -19
_diffrn_reflns_limit_h_max     17
_diffrn_reflns_limit_k_min     -18
_diffrn_reflns_limit_k_max     17
_diffrn_reflns_limit_l_min     -20
_diffrn_reflns_limit_l_max     15
_diffrn_standards_number     0
_diffrn_standards_interval_count     0
_diffrn_standards_interval_time     0
_diffrn_standards_decay_%     0
_reflns_number_total     6543
_reflns_number_gt     4259
_reflns_threshold_expression     I>2\s(I)
_refine_ls_structure_factor_coef     Fsqd
_refine_ls_matrix_type     full
_refine_ls_R_factor_all     0.0890
_refine_ls_R_factor_gt     0.0558
_refine_ls_wR_factor_gt     0.1600
_refine_ls_wR_factor_ref     0.1860
_refine_ls_goodness_of_fit_ref     1.054
_refine_ls_restrained_S_all     1.150
_refine_ls_number_reflns     6543
_refine_ls_number_parameters     535
_refine_ls_number_restraints     293
_refine_ls_hydrogen_treatment     constr
_refine_ls_weighting_scheme     calc
_refine_ls_weighting_details
         'calc w=1/[\s^2^(Fo^2^)+(0.1053P)^2^+3.3033P] where P=(Fo^2^+2Fc^2^)/3'
_atom_sites_solution_hydrogens     geom
_atom_sites_solution_primary     direct
_atom_sites_solution_secondary     difmap
_refine_ls_shift/su_max     0.001
_refine_ls_shift/su_mean     0.001
_refine_diff_density_max     1.062
_refine_diff_density_min     -0.833
_refine_ls_extinction_method     none
_refine_ls_extinction_coef     ?
loop_
    _atom_type_symbol
    _atom_type_description
    _atom_type_scat_dispersion_real
    _atom_type_scat_dispersion_imag
    _atom_type_scat_source
    'C' 'C' 0.0033 0.0016
                         'International Tables Vol C Tables 4.2.6.8 and 6.1.1.4'
    'H' 'H' 0.0000 0.0000
                         'International Tables Vol C Tables 4.2.6.8 and 6.1.1.4'
    'N' 'N' 0.0061 0.0033
                         'International Tables Vol C Tables 4.2.6.8 and 6.1.1.4'
    'O' 'O' 0.0106 0.0060
                         'International Tables Vol C Tables 4.2.6.8 and 6.1.1.4'
    'Cl' 'Cl' 0.1484 0.1585
                         'International Tables Vol C Tables 4.2.6.8 and 6.1.1.4'
    'Zn' 'Zn' 0.2839 1.4301
                         'International Tables Vol C Tables 4.2.6.8 and 6.1.1.4'
_computing_data_collection     'SMART (Bruker, 2003)'
_computing_cell_refinement     'SAINT (Bruker, 2003)'
_computing_data_reduction     'SAINT (Bruker, 2003)'
_computing_structure_solution     'SHELXS97 (Sheldrick, 2008)'
_computing_structure_refinement     'SHELXL97 (Sheldrick, 2008)'
_computing_molecular_graphics     'X-SEED (Barbour, 2001)'
_computing_publication_material     'publCIF (Westrip, 2010)'
loop_
    _atom_site_type_symbol
    _atom_site_label
    _atom_site_fract_x
    _atom_site_fract_y
    _atom_site_fract_z
    _atom_site_U_iso_or_equiv
    _atom_site_adp_type
    _atom_site_calc_flag
    _atom_site_refinement_flags
    _atom_site_occupancy
    _atom_site_disorder_assembly
    _atom_site_disorder_group
    Zn Zn1 0.30084(4) 0.63583(4) 0.51082(4) 0.03254(19) Uani d . 1 I .
    Zn Zn2 0.33807(4) 0.63741(4) 0.06722(4) 0.0331(2) Uani d . 1 I .
    Cl Cl1 0.60325(9) 0.61482(11) 0.44862(11) 0.0460(4) Uani d D 1 . .
    Cl Cl2 0.56091(10) 0.60846(13) 0.89575(12) 0.0568(4) Uani d D 1 . .
    Cl Cl3 0.31237(11) 0.85357(11) 0.78206(11) 0.0503(4) Uani d D 1 . .
    Cl Cl4 0.12173(11) 0.43344(11) 0.18233(13) 0.0558(4) Uani d D 1 . .
    O O1 0.5436(10) 0.6079(13) 0.4913(11) 0.166(8) Uani d PDU 0.50 A 1
    O O2 0.5520(8) 0.5753(7) 0.3528(5) 0.096(4) Uani d PDU 0.50 A 1
    O O3 0.6263(10) 0.7073(5) 0.4396(12) 0.134(6) Uani d PDU 0.50 A 1
    O O4 0.6906(7) 0.5627(9) 0.5042(10) 0.064(5) Uani d PDU 0.50 A 1
    O O5 0.6386(7) 0.5439(7) 0.9279(10) 0.067(4) Uani d PDU 0.50 B 1
    O O6 0.5554(11) 0.6492(11) 0.9740(8) 0.147(7) Uani d PDU 0.50 B 1
    O O7 0.5853(8) 0.6838(6) 0.8500(9) 0.101(4) Uani d PDU 0.50 B 1
    O O8 0.4708(6) 0.5706(8) 0.8249(7) 0.058(4) Uani d PDU 0.50 B 1
    O O9 0.3829(8) 0.9031(9) 0.7681(10) 0.072(5) Uani d PDU 0.50 C 1
    O O10 0.2323(5) 0.9136(6) 0.7589(8) 0.073(3) Uani d PDU 0.50 C 1
    O O11 0.3578(8) 0.8256(8) 0.8813(4) 0.083(3) Uani d PDU 0.50 C 1
    O O12 0.2798(7) 0.7759(6) 0.7193(7) 0.059(3) Uani d PDU 0.50 C 1
    O O13 0.0504(7) 0.3625(6) 0.1359(8) 0.061(3) Uani d PDU 0.50 D 1
    O O14 0.1800(7) 0.4358(7) 0.1363(7) 0.070(3) Uani d PDU 0.50 D 1
    O O15 0.0743(7) 0.5201(5) 0.1690(11) 0.102(4) Uani d PDU 0.50 D 1
    O O16 0.1829(8) 0.4167(9) 0.2828(4) 0.102(4) Uani d PDU 0.50 D 1
    O O1' 0.6889(7) 0.5608(9) 0.4831(11) 0.066(5) Uani d PDU 0.50 A 2
    O O2' 0.5760(11) 0.6527(11) 0.3559(6) 0.131(5) Uani d PDU 0.50 A 2
    O O3' 0.5263(6) 0.5629(6) 0.4472(10) 0.087(4) Uani d PDU 0.50 A 2
    O O4' 0.6187(8) 0.6913(6) 0.5127(7) 0.091(4) Uani d PDU 0.50 A 2
    O O5' 0.6431(7) 0.5608(8) 0.9030(10) 0.068(4) Uani d PDU 0.50 B 2
    O O6' 0.5437(8) 0.5684(7) 0.9710(6) 0.091(4) Uani d PDU 0.50 B 2
    O O7' 0.5763(9) 0.7031(4) 0.9143(10) 0.111(5) Uani d PDU 0.50 B 2
    O O8' 0.4770(8) 0.5879(10) 0.8053(6) 0.077(5) Uani d PDU 0.50 B 2
    O O9' 0.3966(7) 0.9009(10) 0.7969(11) 0.079(5) Uani d PDU 0.50 C 2
    O O10' 0.2289(8) 0.8949(12) 0.7013(10) 0.205(10) Uani d PDU 0.50 C 2
    O O11' 0.2965(13) 0.8605(11) 0.8627(9) 0.133(6) Uani d PDU 0.50 C 2
    O O12' 0.3136(12) 0.7583(5) 0.7605(12) 0.123(7) Uani d PDU 0.50 C 2
    O O13' 0.0736(10) 0.3482(6) 0.1748(12) 0.121(7) Uani d PDU 0.50 D 2
    O O14' 0.2207(5) 0.4184(11) 0.2095(14) 0.153(7) Uani d PDU 0.50 D 2
    O O15' 0.0743(12) 0.4832(12) 0.0934(8) 0.187(8) Uani d PDU 0.50 D 2
    O O16' 0.1178(12) 0.4898(11) 0.2541(11) 0.132(5) Uani d PDU 0.50 D 2
    N N1 0.4573(3) 0.6420(3) 0.6072(4) 0.0443(12) Uani d D 1 . .
    H H11 0.4756 0.5997 0.6518 0.053 Uiso calc PR 0.50 E 1
    H H12 0.4877 0.6332 0.5748 0.053 Uiso calc PR 0.50 E 1
    H H13 0.4718 0.6273 0.6660 0.053 Uiso calc PR 0.50 E 2
    H H14 0.4868 0.6040 0.5879 0.053 Uiso calc PR 0.50 E 2
    N N2 0.3132(3) 0.7821(3) 0.5284(4) 0.0449(11) Uani d D 1 . .
    H H21 0.2768 0.8101 0.4736 0.054 Uiso calc PR 0.50 F 1
    H H22 0.2970 0.8004 0.5707 0.054 Uiso calc PR 0.50 F 1
    H H23 0.2933 0.8076 0.4720 0.054 Uiso calc PR 0.50 F 2
    H H24 0.2752 0.8008 0.5500 0.054 Uiso calc PR 0.50 F 2
    N N3 0.2715(3) 0.5914(3) 0.6223(3) 0.0409(11) Uani d D 1 . .
    H H31 0.2914 0.5348 0.6389 0.049 Uiso calc R 1 I .
    H H32 0.3022 0.6264 0.6731 0.049 Uiso calc R 1 . .
    N N4 0.1433(3) 0.6078(4) 0.4212(3) 0.0460(12) Uani d D 1 . .
    H H41 0.1113 0.6595 0.4016 0.055 Uiso calc R 1 I .
    H H42 0.1321 0.5754 0.3705 0.055 Uiso calc R 1 . .
    N N5 0.3141(4) 0.6054(4) 0.3861(3) 0.0468(12) Uani d D 1 . .
    H H51 0.3748 0.5941 0.4041 0.056 Uiso calc R 1 I .
    H H52 0.2805 0.5562 0.3578 0.056 Uiso calc R 1 . .
    N N6 0.3390(4) 0.6155(4) 0.2026(4) 0.0585(15) Uani d D 1 I .
    H H61 0.3295 0.5571 0.2075 0.070 Uiso calc R 1 . .
    H H62 0.3966 0.6294 0.2500 0.070 Uiso calc R 1 . .
    N N7 0.4950(3) 0.6368(3) 0.1374(3) 0.0377(10) Uani d D 1 . .
    H H71 0.5199 0.6217 0.1982 0.045 Uiso calc PR 0.50 G 1
    H H72 0.5146 0.5971 0.1095 0.045 Uiso calc PR 0.50 G 1
    H H73 0.5194 0.5987 0.1862 0.045 Uiso calc PR 0.50 G 2
    H H74 0.5142 0.6202 0.0968 0.045 Uiso calc PR 0.50 G 2
    N N8 0.3566(3) 0.7837(3) 0.0730(3) 0.0438(11) Uani d D 1 . .
    H H81 0.3424 0.8051 0.0163 0.053 Uiso calc PR 0.50 H 1
    H H82 0.3189 0.8102 0.0913 0.053 Uiso calc PR 0.50 H 1
    H H83 0.3149 0.8081 0.0178 0.053 Uiso calc PR 0.50 H 2
    H H84 0.3464 0.8068 0.1179 0.053 Uiso calc PR 0.50 H 2
    N N9 0.3228(3) 0.6115(4) -0.0745(3) 0.0506(13) Uani d D 1 . .
    H H91 0.3526 0.6543 -0.0884 0.061 Uiso calc R 1 J .
    H H92 0.3486 0.5585 -0.0746 0.061 Uiso calc R 1 . .
    N N10 0.1871(3) 0.5977(4) -0.0105(3) 0.0461(12) Uani d D 1 . .
    H H101 0.1754 0.5579 0.0235 0.055 Uiso calc R 1 J .
    H H102 0.1507 0.6459 -0.0200 0.055 Uiso calc R 1 . .
    C C1 0.4788(10) 0.7355(6) 0.6515(10) 0.058(3) Uani d PD 0.50 I 1
    H H1A 0.5492 0.7498 0.6821 0.070 Uiso calc PR 0.50 I 1
    H H1B 0.4580 0.7412 0.7009 0.070 Uiso calc PR 0.50 I 1
    C C2 0.4179(5) 0.7996(11) 0.5634(10) 0.055(4) Uani d PD 0.50 I 1
    H H2A 0.4337 0.8652 0.5830 0.066 Uiso calc PR 0.50 I 1
    H H2B 0.4331 0.7867 0.5110 0.066 Uiso calc PR 0.50 I 1
    C C3 0.1651(3) 0.5971(5) 0.5848(4) 0.0490(15) Uani d D 1 I .
    H H3A 0.1455 0.6624 0.5831 0.059 Uiso calc R 1 . .
    H H3B 0.1477 0.5622 0.6278 0.059 Uiso calc R 1 . .
    C C4 0.1117(4) 0.5559(4) 0.4816(3) 0.0460(14) Uani d D 1 I .
    H H4A 0.1282 0.4895 0.4836 0.055 Uiso calc R 1 . .
    H H4B 0.0404 0.5615 0.4539 0.055 Uiso calc R 1 . .
    C C5 0.2795(6) 0.6828(4) 0.3168(4) 0.0618(19) Uani d D 1 I .
    H H5A 0.3255 0.7348 0.3474 0.074 Uiso calc R 1 . .
    H H5B 0.2159 0.7030 0.3087 0.074 Uiso calc R 1 . .
    C C6 0.2663(5) 0.6687(5) 0.2151(4) 0.0585(17) Uani d D 1 . .
    H H6A 0.2024 0.6383 0.1751 0.070 Uiso calc R 1 I .
    H H6B 0.2618 0.7307 0.1868 0.070 Uiso calc R 1 . .
    C C7 0.5257(10) 0.7313(5) 0.1286(10) 0.043(3) Uani d PD 0.50 J 1
    H H7A 0.5182 0.7402 0.0632 0.052 Uiso calc PR 0.50 J 1
    H H7B 0.5951 0.7409 0.1775 0.052 Uiso calc PR 0.50 J 1
    C C8 0.4610(5) 0.8015(9) 0.1450(8) 0.046(3) Uani d PD 0.50 J 1
    H H8A 0.4716 0.7950 0.2117 0.056 Uiso calc PR 0.50 J 1
    H H8B 0.4787 0.8654 0.1371 0.056 Uiso calc PR 0.50 J 1
    C C9 0.2178(4) 0.6113(5) -0.1472(4) 0.0574(17) Uani d D 1 J .
    H H9A 0.2074 0.5823 -0.2083 0.069 Uiso calc R 1 . .
    H H9B 0.1928 0.6755 -0.1617 0.069 Uiso calc R 1 . .
    C C10 0.1636(4) 0.5561(5) -0.1053(4) 0.0563(17) Uani d D 1 J .
    H H10A 0.0925 0.5586 -0.1505 0.068 Uiso calc R 1 . .
    H H10B 0.1844 0.4906 -0.0963 0.068 Uiso calc R 1 . .
    C C1' 0.4867(9) 0.7386(5) 0.6036(12) 0.058(3) Uani d PD 0.50 I 2
    H H1'A 0.4973 0.7448 0.5473 0.070 Uiso calc PR 0.50 I 2
    H H1'B 0.5499 0.7505 0.6629 0.070 Uiso calc PR 0.50 I 2
    C C2' 0.4137(5) 0.8140(11) 0.5957(12) 0.055(4) Uani d PD 0.50 I 2
    H H2'A 0.4213 0.8262 0.6606 0.066 Uiso calc PR 0.50 I 2
    H H2'B 0.4268 0.8722 0.5713 0.066 Uiso calc PR 0.50 I 2
    C C7' 0.5261(10) 0.7331(5) 0.1712(8) 0.043(3) Uani d PD 0.50 J 2
    H H7'A 0.5935 0.7424 0.1839 0.052 Uiso calc PR 0.50 J 2
    H H7'B 0.5258 0.7431 0.2329 0.052 Uiso calc PR 0.50 J 2
    C C8' 0.4578(5) 0.8049(9) 0.0949(10) 0.046(3) Uani d PD 0.50 J 2
    H H8'A 0.4762 0.8684 0.1211 0.056 Uiso calc PR 0.50 J 2
    H H8'B 0.4628 0.8003 0.0352 0.056 Uiso calc PR 0.50 J 2
loop_
    _atom_site_aniso_label
    _atom_site_aniso_U_11
    _atom_site_aniso_U_22
    _atom_site_aniso_U_33
    _atom_site_aniso_U_12
    _atom_site_aniso_U_13
    _atom_site_aniso_U_23
    Zn1 0.0298(3) 0.0409(4) 0.0276(3) 0.0003(2) 0.0147(3) -0.0005(2)
    Zn2 0.0274(3) 0.0432(4) 0.0292(3) -0.0020(2) 0.0144(3) 0.0004(2)
    Cl1 0.0314(7) 0.0538(9) 0.0481(8) -0.0001(6) 0.0161(6) 0.0014(7)
    Cl2 0.0403(8) 0.0667(11) 0.0506(9) 0.0023(7) 0.0127(7) -0.0126(8)
    Cl3 0.0601(9) 0.0463(9) 0.0515(9) -0.0122(7) 0.0330(8) -0.0077(7)
    Cl4 0.0544(9) 0.0410(8) 0.0751(11) -0.0058(6) 0.0345(8) -0.0049(8)
    O1 0.159(11) 0.238(14) 0.172(11) 0.013(9) 0.136(10) -0.005(9)
    O2 0.095(7) 0.076(7) 0.060(6) 0.013(6) -0.006(5) 0.010(5)
    O3 0.128(9) 0.074(8) 0.158(10) -0.005(7) 0.039(8) 0.024(7)
    O4 0.049(7) 0.066(8) 0.059(7) 0.008(6) 0.012(5) 0.012(5)
    O5 0.056(6) 0.049(6) 0.086(8) 0.004(5) 0.027(5) 0.025(5)
    O6 0.160(10) 0.167(11) 0.134(10) 0.010(8) 0.088(8) -0.068(8)
    O7 0.106(8) 0.069(7) 0.116(8) -0.021(6) 0.046(6) 0.002(6)
    O8 0.041(5) 0.054(6) 0.058(6) -0.004(4) 0.007(4) 0.021(5)
    O9 0.059(7) 0.084(8) 0.060(7) -0.014(6) 0.019(5) 0.023(6)
    O10 0.056(5) 0.066(6) 0.101(7) 0.002(4) 0.043(5) -0.042(5)
    O11 0.108(7) 0.095(7) 0.063(6) -0.003(6) 0.056(6) 0.007(5)
    O12 0.044(5) 0.051(5) 0.070(6) -0.007(4) 0.020(5) -0.034(5)
    O13 0.044(5) 0.053(6) 0.072(6) -0.020(4) 0.017(5) -0.021(5)
    O14 0.081(6) 0.080(6) 0.083(6) -0.017(5) 0.067(5) -0.012(5)
    O15 0.080(7) 0.047(5) 0.165(10) 0.018(5) 0.051(6) -0.001(6)
    O16 0.129(8) 0.108(8) 0.052(5) -0.039(7) 0.032(6) 0.008(6)
    O1' 0.054(8) 0.067(9) 0.079(8) 0.006(6) 0.034(6) -0.008(6)
    O2' 0.148(10) 0.155(10) 0.096(8) 0.020(8) 0.065(7) 0.035(7)
    O3' 0.054(5) 0.065(6) 0.162(9) -0.007(4) 0.068(6) -0.029(6)
    O4' 0.101(7) 0.055(6) 0.094(7) 0.018(5) 0.031(6) -0.020(5)
    O5' 0.062(6) 0.079(8) 0.086(8) -0.003(5) 0.053(6) 0.015(6)
    O6' 0.105(7) 0.097(7) 0.075(6) 0.031(6) 0.048(5) -0.020(6)
    O7' 0.117(8) 0.063(7) 0.113(8) 0.003(6) 0.026(7) -0.035(6)
    O8' 0.073(7) 0.077(8) 0.056(7) -0.028(5) 0.013(5) 0.027(6)
    O9' 0.053(7) 0.091(9) 0.067(8) -0.018(6) 0.011(5) 0.008(6)
    O10' 0.181(13) 0.208(14) 0.213(14) -0.029(9) 0.088(10) 0.059(10)
    O11' 0.176(11) 0.146(11) 0.125(10) -0.019(8) 0.110(9) -0.022(7)
    O12' 0.119(11) 0.101(10) 0.148(11) -0.004(7) 0.064(8) -0.039(8)
    O13' 0.111(10) 0.082(9) 0.168(12) -0.012(7) 0.067(8) 0.007(7)
    O14' 0.120(9) 0.144(11) 0.207(12) 0.008(8) 0.091(9) -0.003(9)
    O15' 0.207(12) 0.197(13) 0.152(11) -0.019(9) 0.084(9) 0.033(9)
    O16' 0.135(9) 0.156(10) 0.133(9) -0.029(8) 0.089(7) -0.053(8)
    N1 0.033(2) 0.059(3) 0.038(3) 0.008(2) 0.016(2) 0.002(2)
    N2 0.042(3) 0.041(3) 0.051(3) 0.001(2) 0.022(2) -0.001(2)
    N3 0.039(2) 0.048(3) 0.035(2) 0.002(2) 0.017(2) 0.006(2)
    N4 0.034(2) 0.066(3) 0.033(2) -0.006(2) 0.013(2) -0.001(2)
    N5 0.049(3) 0.063(3) 0.033(2) 0.012(2) 0.024(2) 0.005(2)
    N6 0.051(3) 0.094(4) 0.040(3) 0.018(3) 0.029(2) 0.020(3)
    N7 0.026(2) 0.044(3) 0.042(2) 0.0059(18) 0.0162(19) 0.005(2)
    N8 0.033(2) 0.045(3) 0.051(3) 0.006(2) 0.019(2) 0.008(2)
    N9 0.049(3) 0.069(4) 0.041(3) -0.001(2) 0.028(2) -0.008(3)
    N10 0.036(2) 0.064(3) 0.042(3) -0.013(2) 0.022(2) -0.011(2)
    C1 0.031(4) 0.068(6) 0.061(9) -0.010(4) 0.012(6) -0.013(6)
    C2 0.050(4) 0.038(6) 0.082(10) -0.012(4) 0.036(5) -0.031(6)
    C3 0.042(3) 0.062(4) 0.052(3) 0.001(3) 0.030(3) 0.005(3)
    C4 0.035(3) 0.051(4) 0.047(3) -0.001(2) 0.016(3) 0.007(3)
    C5 0.093(5) 0.055(4) 0.061(4) 0.018(4) 0.056(4) 0.019(3)
    C6 0.072(5) 0.060(4) 0.050(4) 0.021(3) 0.035(3) 0.012(3)
    C7 0.029(3) 0.052(4) 0.048(8) 0.000(3) 0.019(6) 0.014(5)
    C8 0.038(4) 0.042(4) 0.059(7) -0.007(3) 0.024(5) -0.002(6)
    C9 0.059(4) 0.071(4) 0.031(3) -0.007(3) 0.014(3) -0.004(3)
    C10 0.050(4) 0.072(5) 0.043(3) -0.015(3) 0.021(3) -0.020(3)
    C1' 0.031(4) 0.068(6) 0.061(9) -0.010(4) 0.012(6) -0.013(6)
    C2' 0.050(4) 0.038(6) 0.082(10) -0.012(4) 0.036(5) -0.031(6)
    C7' 0.029(3) 0.052(4) 0.048(8) 0.000(3) 0.019(6) 0.014(5)
    C8' 0.038(4) 0.042(4) 0.059(7) -0.007(3) 0.024(5) -0.002(6)
loop_
    _geom_bond_atom_site_label_1
    _geom_bond_atom_site_label_2
    _geom_bond_site_symmetry_2
    _geom_bond_distance
    _geom_bond_publ_flag
    Zn1 N2 . 2.108(5) ?
    Zn1 N5 . 2.111(4) ?
    Zn1 N3 . 2.112(4) ?
    Zn1 N1 . 2.148(5) ?
    Zn1 N4 . 2.185(4) ?
    Zn2 N8 . 2.110(5) ?
    Zn2 N10 . 2.129(4) ?
    Zn2 N7 . 2.135(4) ?
    Zn2 N6 . 2.139(5) ?
    Zn2 N9 . 2.147(5) ?
    Cl1 O1 . 1.394(5) ?
    Cl1 O3 . 1.397(5) ?
    Cl1 O1' . 1.403(5) ?
    Cl1 O3' . 1.404(5) ?
    Cl1 O2' . 1.405(5) ?
    Cl1 O4 . 1.415(5) ?
    Cl1 O2 . 1.424(5) ?
    Cl1 O4' . 1.424(5) ?
    Cl2 O7' . 1.382(5) ?
    Cl2 O6 . 1.399(5) ?
    Cl2 O8 . 1.401(5) ?
    Cl2 O5 . 1.406(5) ?
    Cl2 O8' . 1.407(5) ?
    Cl2 O5' . 1.408(5) ?
    Cl2 O7 . 1.446(5) ?
    Cl2 O6' . 1.452(5) ?
    Cl3 O9' . 1.395(5) ?
    Cl3 O12 . 1.404(4) ?
    Cl3 O11' . 1.407(5) ?
    Cl3 O12' . 1.408(5) ?
    Cl3 O10 . 1.409(4) ?
    Cl3 O11 . 1.412(5) ?
    Cl3 O9 . 1.415(5) ?
    Cl3 O10' . 1.422(5) ?
    Cl4 O16 . 1.402(5) ?
    Cl4 O14' . 1.404(5) ?
    Cl4 O15 . 1.406(5) ?
    Cl4 O15' . 1.407(5) ?
    Cl4 O13' . 1.407(5) ?
    Cl4 O16' . 1.411(5) ?
    Cl4 O14 . 1.415(4) ?
    Cl4 O13 . 1.415(4) ?
    N1 C1' . 1.467(5) ?
    N1 C1 . 1.469(5) ?
    N1 H11 . 0.8600 ?
    N1 H12 . 0.8600 ?
    N1 H13 . 0.8600 ?
    N1 H14 . 0.8600 ?
    N2 C2' . 1.466(5) ?
    N2 C2 . 1.467(5) ?
    N2 H21 . 0.8600 ?
    N2 H22 . 0.8600 ?
    N2 H23 . 0.8600 ?
    N2 H24 . 0.8600 ?
    N3 C3 . 1.467(4) ?
    N3 H31 . 0.8600 ?
    N3 H32 . 0.8600 ?
    N4 C4 . 1.469(4) ?
    N4 H41 . 0.8600 ?
    N4 H42 . 0.8600 ?
    N5 C5 . 1.455(5) ?
    N5 H51 . 0.8600 ?
    N5 H52 . 0.8600 ?
    N6 C6 . 1.459(5) ?
    N6 H61 . 0.8600 ?
    N6 H62 . 0.8600 ?
    N7 C7 . 1.465(5) ?
    N7 C7' . 1.470(5) ?
    N7 H71 . 0.8600 ?
    N7 H72 . 0.8600 ?
    N7 H73 . 0.8600 ?
    N7 H74 . 0.8600 ?
    N8 C8' . 1.475(5) ?
    N8 C8 . 1.477(5) ?
    N8 H81 . 0.8600 ?
    N8 H82 . 0.8600 ?
    N8 H83 . 0.8600 ?
    N8 H84 . 0.8600 ?
    N9 C9 . 1.464(5) ?
    N9 H91 . 0.8600 ?
    N9 H92 . 0.8600 ?
    N10 C10 . 1.469(4) ?
    N10 H101 . 0.8600 ?
    N10 H102 . 0.8600 ?
    C1 C2 . 1.535(6) ?
    C1 H1A . 0.9800 ?
    C1 H1B . 0.9800 ?
    C2 H2A . 0.9800 ?
    C2 H2B . 0.9800 ?
    C3 C4 . 1.524(5) ?
    C3 H3A . 0.9800 ?
    C3 H3B . 0.9800 ?
    C4 H4A . 0.9800 ?
    C4 H4B . 0.9800 ?
    C5 C6 . 1.518(5) ?
    C5 H5A . 0.9800 ?
    C5 H5B . 0.9800 ?
    C6 H6A . 0.9800 ?
    C6 H6B . 0.9800 ?
    C7 C8 . 1.536(5) ?
    C7 H7A . 0.9800 ?
    C7 H7B . 0.9800 ?
    C8 H8A . 0.9800 ?
    C8 H8B . 0.9800 ?
    C9 C10 . 1.524(5) ?
    C9 H9A . 0.9800 ?
    C9 H9B . 0.9800 ?
    C10 H10A . 0.9800 ?
    C10 H10B . 0.9800 ?
    C1' C2' . 1.530(5) ?
    C1' H1'A . 0.9800 ?
    C1' H1'B . 0.9800 ?
    C2' H2'A . 0.9800 ?
    C2' H2'B . 0.9800 ?
    C7' C8' . 1.537(5) ?
    C7' H7'A . 0.9800 ?
    C7' H7'B . 0.9800 ?
    C8' H8'A . 0.9800 ?
    C8' H8'B . 0.9800 ?
loop_
    _geom_angle_atom_site_label_1
    _geom_angle_atom_site_label_2
    _geom_angle_atom_site_label_3
    _geom_angle_site_symmetry_1
    _geom_angle_site_symmetry_3
    _geom_angle
    _geom_angle_publ_flag
    N2 Zn1 N5 . . 106.3(2) ?
    N2 Zn1 N3 . . 103.55(19) ?
    N5 Zn1 N3 . . 149.9(2) ?
    N2 Zn1 N1 . . 82.44(17) ?
    N5 Zn1 N1 . . 93.49(19) ?
    N3 Zn1 N1 . . 93.88(17) ?
    N2 Zn1 N4 . . 105.53(18) ?
    N5 Zn1 N4 . . 87.83(19) ?
    N3 Zn1 N4 . . 80.81(16) ?
    N1 Zn1 N4 . . 171.23(18) ?
    N8 Zn2 N10 . . 112.30(19) ?
    N8 Zn2 N7 . . 83.33(15) ?
    N10 Zn2 N7 . . 163.64(19) ?
    N8 Zn2 N6 . . 99.7(2) ?
    N10 Zn2 N6 . . 89.49(19) ?
    N7 Zn2 N6 . . 92.61(19) ?
    N8 Zn2 N9 . . 99.1(2) ?
    N10 Zn2 N9 . . 80.59(17) ?
    N7 Zn2 N9 . . 92.53(18) ?
    N6 Zn2 N9 . . 160.9(2) ?
    O1 Cl1 O3 . . 112.5(7) ?
    O3 Cl1 O1' . . 108.4(10) ?
    O1' Cl1 O3' . . 111.2(6) ?
    O1' Cl1 O2' . . 110.8(7) ?
    O3' Cl1 O2' . . 111.6(6) ?
    O1 Cl1 O4 . . 109.7(7) ?
    O3 Cl1 O4 . . 110.0(6) ?
    O3' Cl1 O4 . . 106.8(9) ?
    O1 Cl1 O2 . . 108.5(7) ?
    O3 Cl1 O2 . . 107.9(6) ?
    O4 Cl1 O2 . . 108.0(6) ?
    O1' Cl1 O4' . . 110.8(6) ?
    O3' Cl1 O4' . . 105.3(5) ?
    O2' Cl1 O4' . . 107.0(6) ?
    O4 Cl1 O4' . . 101.2(8) ?
    O6 Cl2 O8 . . 112.5(7) ?
    O6 Cl2 O5 . . 112.1(6) ?
    O8 Cl2 O5 . . 112.4(6) ?
    O7' Cl2 O8' . . 113.3(6) ?
    O7' Cl2 O5' . . 113.7(6) ?
    O8' Cl2 O5' . . 109.8(6) ?
    O6 Cl2 O7 . . 105.6(6) ?
    O8 Cl2 O7 . . 107.6(6) ?
    O5 Cl2 O7 . . 106.0(6) ?
    O7' Cl2 O6' . . 107.4(6) ?
    O8' Cl2 O6' . . 106.4(6) ?
    O5' Cl2 O6' . . 105.7(5) ?
    O9' Cl3 O11' . . 112.8(7) ?
    O9' Cl3 O12' . . 112.7(7) ?
    O11' Cl3 O12' . . 108.3(7) ?
    O12 Cl3 O10 . . 109.5(5) ?
    O11' Cl3 O10 . . 70.1(8) ?
    O12' Cl3 O10 . . 130.2(8) ?
    O12 Cl3 O11 . . 111.0(6) ?
    O10 Cl3 O11 . . 110.8(5) ?
    O12 Cl3 O9 . . 109.2(6) ?
    O10 Cl3 O9 . . 108.4(6) ?
    O11 Cl3 O9 . . 107.9(6) ?
    O9' Cl3 O10' . . 108.8(7) ?
    O11' Cl3 O10' . . 106.2(7) ?
    O12' Cl3 O10' . . 107.7(7) ?
    O16 Cl4 O15 . . 109.5(6) ?
    O14' Cl4 O15' . . 109.9(7) ?
    O14' Cl4 O13' . . 110.9(7) ?
    O15' Cl4 O13' . . 110.9(7) ?
    O14' Cl4 O16' . . 108.8(6) ?
    O15' Cl4 O16' . . 107.0(7) ?
    O13' Cl4 O16' . . 109.3(7) ?
    O16 Cl4 O14 . . 108.9(6) ?
    O15 Cl4 O14 . . 109.2(6) ?
    O16 Cl4 O13 . . 112.5(6) ?
    O15 Cl4 O13 . . 109.5(5) ?
    O16' Cl4 O13 . . 119.2(8) ?
    O14 Cl4 O13 . . 107.2(5) ?
    C1' N1 Zn1 . . 106.3(6) ?
    C1 N1 Zn1 . . 106.6(6) ?
    C1 N1 H11 . . 110.4 ?
    Zn1 N1 H11 . . 110.4 ?
    C1 N1 H12 . . 110.4 ?
    Zn1 N1 H12 . . 110.4 ?
    H11 N1 H12 . . 108.6 ?
    C1' N1 H13 . . 110.5 ?
    Zn1 N1 H13 . . 110.5 ?
    C1' N1 H14 . . 110.5 ?
    Zn1 N1 H14 . . 110.5 ?
    H13 N1 H14 . . 108.7 ?
    C2 N2 Zn1 . . 103.4(7) ?
    C2 N2 H21 . . 111.1 ?
    Zn1 N2 H21 . . 111.1 ?
    C2 N2 H22 . . 111.1 ?
    Zn1 N2 H22 . . 111.1 ?
    H21 N2 H22 . . 109.0 ?
    C2' N2 H23 . . 108.9 ?
    Zn1 N2 H23 . . 108.9 ?
    C2' N2 H24 . . 108.9 ?
    Zn1 N2 H24 . . 108.9 ?
    H23 N2 H24 . . 107.7 ?
    C3 N3 Zn1 . . 108.6(3) ?
    C3 N3 H31 . . 110.0 ?
    Zn1 N3 H31 . . 110.0 ?
    C3 N3 H32 . . 110.0 ?
    Zn1 N3 H32 . . 110.0 ?
    H31 N3 H32 . . 108.4 ?
    C4 N4 Zn1 . . 108.0(3) ?
    C4 N4 H41 . . 110.1 ?
    Zn1 N4 H41 . . 110.1 ?
    C4 N4 H42 . . 110.1 ?
    Zn1 N4 H42 . . 110.1 ?
    H41 N4 H42 . . 108.4 ?
    C5 N5 Zn1 . . 111.4(3) ?
    C5 N5 H51 . . 109.4 ?
    Zn1 N5 H51 . . 109.4 ?
    C5 N5 H52 . . 109.4 ?
    Zn1 N5 H52 . . 109.4 ?
    H51 N5 H52 . . 108.0 ?
    C6 N6 Zn2 . . 115.7(4) ?
    C6 N6 H61 . . 108.4 ?
    Zn2 N6 H61 . . 108.4 ?
    C6 N6 H62 . . 108.4 ?
    Zn2 N6 H62 . . 108.4 ?
    H61 N6 H62 . . 107.4 ?
    C7 N7 Zn2 . . 107.1(6) ?
    C7' N7 Zn2 . . 105.8(6) ?
    C7 N7 H71 . . 110.3 ?
    Zn2 N7 H71 . . 110.3 ?
    C7 N7 H72 . . 110.3 ?
    Zn2 N7 H72 . . 110.3 ?
    H71 N7 H72 . . 108.5 ?
    C7' N7 H73 . . 110.6 ?
    Zn2 N7 H73 . . 110.6 ?
    C7' N7 H74 . . 110.6 ?
    Zn2 N7 H74 . . 110.6 ?
    H73 N7 H74 . . 108.7 ?
    C8' N8 Zn2 . . 108.8(6) ?
    C8 N8 Zn2 . . 106.3(6) ?
    C8 N8 H81 . . 110.5 ?
    Zn2 N8 H81 . . 110.5 ?
    C8 N8 H82 . . 110.5 ?
    Zn2 N8 H82 . . 110.5 ?
    H81 N8 H82 . . 108.7 ?
    C8' N8 H83 . . 109.9 ?
    Zn2 N8 H83 . . 109.9 ?
    C8' N8 H84 . . 109.9 ?
    Zn2 N8 H84 . . 109.9 ?
    H83 N8 H84 . . 108.3 ?
    C9 N9 Zn2 . . 108.3(3) ?
    C9 N9 H91 . . 110.0 ?
    Zn2 N9 H91 . . 110.0 ?
    C9 N9 H92 . . 110.0 ?
    Zn2 N9 H92 . . 110.0 ?
    H91 N9 H92 . . 108.4 ?
    C10 N10 Zn2 . . 109.9(3) ?
    C10 N10 H101 . . 109.7 ?
    Zn2 N10 H101 . . 109.7 ?
    C10 N10 H102 . . 109.7 ?
    Zn2 N10 H102 . . 109.7 ?
    H101 N10 H102 . . 108.2 ?
    N1 C1 C2 . . 102.9(10) ?
    N1 C1 H1A . . 111.2 ?
    C2 C1 H1A . . 111.2 ?
    N1 C1 H1B . . 111.2 ?
    C2 C1 H1B . . 111.2 ?
    H1A C1 H1B . . 109.1 ?
    N2 C2 C1 . . 108.4(10) ?
    N2 C2 H2A . . 110.0 ?
    C1 C2 H2A . . 110.0 ?
    N2 C2 H2B . . 110.0 ?
    C1 C2 H2B . . 110.0 ?
    H2A C2 H2B . . 108.4 ?
    N3 C3 C4 . . 108.7(4) ?
    N3 C3 H3A . . 109.9 ?
    C4 C3 H3A . . 109.9 ?
    N3 C3 H3B . . 109.9 ?
    C4 C3 H3B . . 109.9 ?
    H3A C3 H3B . . 108.3 ?
    N4 C4 C3 . . 107.8(4) ?
    N4 C4 H4A . . 110.1 ?
    C3 C4 H4A . . 110.1 ?
    N4 C4 H4B . . 110.1 ?
    C3 C4 H4B . . 110.1 ?
    H4A C4 H4B . . 108.5 ?
    N5 C5 C6 . . 119.4(5) ?
    N5 C5 H5A . . 107.5 ?
    C6 C5 H5A . . 107.5 ?
    N5 C5 H5B . . 107.5 ?
    C6 C5 H5B . . 107.5 ?
    H5A C5 H5B . . 107.0 ?
    N6 C6 C5 . . 120.1(5) ?
    N6 C6 H6A . . 107.3 ?
    C5 C6 H6A . . 107.3 ?
    N6 C6 H6B . . 107.3 ?
    C5 C6 H6B . . 107.3 ?
    H6A C6 H6B . . 106.9 ?
    N7 C7 C8 . . 108.3(9) ?
    N7 C7 H7A . . 110.0 ?
    C8 C7 H7A . . 110.0 ?
    N7 C7 H7B . . 110.0 ?
    C8 C7 H7B . . 110.0 ?
    H7A C7 H7B . . 108.4 ?
    N8 C8 C7 . . 109.3(9) ?
    N8 C8 H8A . . 109.8 ?
    C7 C8 H8A . . 109.8 ?
    N8 C8 H8B . . 109.8 ?
    C7 C8 H8B . . 109.8 ?
    H8A C8 H8B . . 108.3 ?
    N9 C9 C10 . . 108.2(5) ?
    N9 C9 H9A . . 110.0 ?
    C10 C9 H9A . . 110.0 ?
    N9 C9 H9B . . 110.0 ?
    C10 C9 H9B . . 110.0 ?
    H9A C9 H9B . . 108.4 ?
    N10 C10 C9 . . 108.2(5) ?
    N10 C10 H10A . . 110.1 ?
    C9 C10 H10A . . 110.1 ?
    N10 C10 H10B . . 110.1 ?
    C9 C10 H10B . . 110.1 ?
    H10A C10 H10B . . 108.4 ?
    N1 C1' C2' . . 115.6(11) ?
    N1 C1' H1'A . . 108.4 ?
    C2' C1' H1'A . . 108.4 ?
    N1 C1' H1'B . . 108.4 ?
    C2' C1' H1'B . . 108.4 ?
    H1'A C1' H1'B . . 107.4 ?
    N2 C2' C1' . . 109.2(9) ?
    N2 C2' H2'A . . 109.8 ?
    C1' C2' H2'A . . 109.8 ?
    N2 C2' H2'B . . 109.8 ?
    C1' C2' H2'B . . 109.8 ?
    H2'A C2' H2'B . . 108.3 ?
    N7 C7' C8' . . 111.6(9) ?
    N7 C7' H7'A . . 109.3 ?
    C8' C7' H7'A . . 109.3 ?
    N7 C7' H7'B . . 109.3 ?
    C8' C7' H7'B . . 109.3 ?
    H7'A C7' H7'B . . 108.0 ?
    N8 C8' C7' . . 107.2(9) ?
    N8 C8' H8'A . . 110.3 ?
    C7' C8' H8'A . . 110.3 ?
    N8 C8' H8'B . . 110.3 ?
    C7' C8' H8'B . . 110.3 ?
    H8'A C8' H8'B . . 108.5 ?
loop_
    _geom_torsion_atom_site_label_1
    _geom_torsion_atom_site_label_2
    _geom_torsion_atom_site_label_3
    _geom_torsion_atom_site_label_4
    _geom_torsion_site_symmetry_1
    _geom_torsion_site_symmetry_2
    _geom_torsion_site_symmetry_3
    _geom_torsion_site_symmetry_4
    _geom_torsion
    _geom_torsion_publ_flag
    N2 Zn1 N1 C1' . . . . -18.1(7) ?
    N5 Zn1 N1 C1' . . . . 87.9(7) ?
    N3 Zn1 N1 C1' . . . . -121.3(7) ?
    N2 Zn1 N1 C1 . . . . 15.8(7) ?
    N5 Zn1 N1 C1 . . . . 121.8(7) ?
    N3 Zn1 N1 C1 . . . . -87.4(7) ?
    N5 Zn1 N2 C2' . . . . -93.8(9) ?
    N3 Zn1 N2 C2' . . . . 89.9(9) ?
    N1 Zn1 N2 C2' . . . . -2.3(9) ?
    N4 Zn1 N2 C2' . . . . 173.9(8) ?
    N5 Zn1 N2 C2 . . . . -72.2(6) ?
    N3 Zn1 N2 C2 . . . . 111.4(6) ?
    N1 Zn1 N2 C2 . . . . 19.3(6) ?
    N4 Zn1 N2 C2 . . . . -164.5(6) ?
    N2 Zn1 N3 C3 . . . . 86.0(4) ?
    N5 Zn1 N3 C3 . . . . -87.1(5) ?
    N1 Zn1 N3 C3 . . . . 169.1(4) ?
    N4 Zn1 N3 C3 . . . . -17.9(4) ?
    N2 Zn1 N4 C4 . . . . -114.1(4) ?
    N5 Zn1 N4 C4 . . . . 139.6(4) ?
    N3 Zn1 N4 C4 . . . . -12.5(4) ?
    N2 Zn1 N5 C5 . . . . -28.7(5) ?
    N3 Zn1 N5 C5 . . . . 144.3(4) ?
    N1 Zn1 N5 C5 . . . . -111.8(5) ?
    N4 Zn1 N5 C5 . . . . 76.9(5) ?
    N8 Zn2 N6 C6 . . . . 56.0(5) ?
    N10 Zn2 N6 C6 . . . . -56.6(5) ?
    N7 Zn2 N6 C6 . . . . 139.6(5) ?
    N9 Zn2 N6 C6 . . . . -114.9(6) ?
    N8 Zn2 N7 C7 . . . . -13.6(6) ?
    N10 Zn2 N7 C7 . . . . 149.8(7) ?
    N6 Zn2 N7 C7 . . . . -113.1(6) ?
    N9 Zn2 N7 C7 . . . . 85.3(6) ?
    N8 Zn2 N7 C7' . . . . 13.8(6) ?
    N10 Zn2 N7 C7' . . . . 177.2(7) ?
    N6 Zn2 N7 C7' . . . . -85.7(6) ?
    N9 Zn2 N7 C7' . . . . 112.7(6) ?
    N10 Zn2 N8 C8' . . . . -160.0(6) ?
    N7 Zn2 N8 C8' . . . . 15.0(6) ?
    N6 Zn2 N8 C8' . . . . 106.5(6) ?
    N9 Zn2 N8 C8' . . . . -76.5(6) ?
    N10 Zn2 N8 C8 . . . . 168.6(6) ?
    N7 Zn2 N8 C8 . . . . -16.4(6) ?
    N6 Zn2 N8 C8 . . . . 75.1(6) ?
    N9 Zn2 N8 C8 . . . . -107.9(6) ?
    N8 Zn2 N9 C9 . . . . -93.8(4) ?
    N10 Zn2 N9 C9 . . . . 17.4(4) ?
    N7 Zn2 N9 C9 . . . . -177.5(4) ?
    N6 Zn2 N9 C9 . . . . 77.0(7) ?
    N8 Zn2 N10 C10 . . . . 108.6(4) ?
    N7 Zn2 N10 C10 . . . . -53.6(8) ?
    N6 Zn2 N10 C10 . . . . -151.1(4) ?
    N9 Zn2 N10 C10 . . . . 12.5(4) ?
    C1' N1 C1 C2 . . . . 49.1(13) ?
    Zn1 N1 C1 C2 . . . . -45.4(10) ?
    C2' N2 C2 C1 . . . . 68(3) ?
    Zn1 N2 C2 C1 . . . . -51.6(10) ?
    N1 C1 C2 N2 . . . . 67.4(12) ?
    Zn1 N3 C3 C4 . . . . 45.0(5) ?
    Zn1 N4 C4 C3 . . . . 39.4(5) ?
    N3 C3 C4 N4 . . . . -57.2(6) ?
    Zn1 N5 C5 C6 . . . . -169.5(5) ?
    Zn2 N6 C6 C5 . . . . -161.0(5) ?
    N5 C5 C6 N6 . . . . -41.0(10) ?
    C7' N7 C7 C8 . . . . -51.0(16) ?
    Zn2 N7 C7 C8 . . . . 40.2(10) ?
    C8' N8 C8 C7 . . . . -56.4(14) ?
    Zn2 N8 C8 C7 . . . . 43.1(10) ?
    N7 C7 C8 N8 . . . . -57.5(13) ?
    Zn2 N9 C9 C10 . . . . -43.4(6) ?
    Zn2 N10 C10 C9 . . . . -39.2(6) ?
    N9 C9 C10 N10 . . . . 55.6(7) ?
    C1 N1 C1' C2' . . . . -58.6(18) ?
    Zn1 N1 C1' C2' . . . . 36.8(14) ?
    C2 N2 C2' C1' . . . . -46(2) ?
    Zn1 N2 C2' C1' . . . . 21.6(16) ?
    N1 C1' C2' N2 . . . . -39.9(19) ?
    C7 N7 C7' C8' . . . . 56.5(16) ?
    Zn2 N7 C7' C8' . . . . -40.3(10) ?
    C8 N8 C8' C7' . . . . 50.7(13) ?
    Zn2 N8 C8' C7' . . . . -39.5(11) ?
    N7 C7' C8' N8 . . . . 55.0(13) ?
loop_
    _geom_hbond_atom_site_label_D
    _geom_hbond_atom_site_label_H
    _geom_hbond_atom_site_label_A
    _geom_hbond_site_symmetry_A
    _geom_hbond_distance_DH
    _geom_hbond_distance_HA
    _geom_hbond_distance_DA
    _geom_hbond_angle_DHA
    _geom_hbond_publ_flag
    N1 H12 O1 . 0.86 1.93 2.790(9) 174.0 y
    N1 H13 O8' . 0.86 2.22 3.066(12) 168.5 y
    N3 H32 O12 . 0.86 2.34 3.018(7) 136.0 y
    N3 H32 O12' . 0.86 2.29 3.070(10) 151.6 y
    N4 H41 O7 4_575 0.86 2.35 3.157(12) 156.1 y
    N4 H41 O7' 4_575 0.86 2.08 2.885(9) 156.1 y
    N4 H42 O16' . 0.86 2.12 2.973(8) 174.5 y
    N5 H51 O1 . 0.86 2.30 3.120(15) 158.8 y
    N6 H62 O2 . 0.86 2.29 3.034(11) 145.5 y
    N7 H71 O2 . 0.86 2.32 3.163(10) 167.7 y
    N7 H71 O2' . 0.86 2.22 3.018(10) 153.7 y
    N7 H74 O6 1_554 0.86 2.35 3.143(11) 153.5 y
    N7 H74 O6' 1_554 0.86 2.36 3.210(9) 172.0 y
    N8 H81 O11 1_554 0.86 2.26 3.075(8) 157.1 y
    N8 H81 O11' 1_554 0.86 2.29 3.148(12) 177.1 y
    N10 H102 O3 4_575 0.86 2.17 2.929(9) 146.3 y
