# Supplementary material for: (μ-Ethane-1,2-diamine-κ2 N:N′)bis­[bis­(ethane-1,2-diamine-κ2 N,N′)zinc(II)] tetra­kis­(perchlorate)
Source: Acta Crystallogr Sect E Struct Rep Online. 2010 Oct 2;66(Pt 11):m1356. doi: 10.1107/S1600536810038730 (PMC3009181; doi:10.1107/S1600536810038730)
Supplement: Supplementary file 2 [file e-66-m1356-Isup2.hkl]

#
# h,k,l, Fc-squared, Fo-squared, sigma(Fo-squared) and status flag
#
data_I
_shelx_title '  P21/n'
_shelx_refln_list_code          4
_shelx_F_calc_maximum      587.48
_exptl_crystal_F_000      1704.00
_reflns_d_resolution_high  0.7801
 
loop_
 _symmetry_equiv_pos_as_xyz
 'x, y, z'
 '-x+1/2, y+1/2, -z+1/2'
 '-x, -y, -z'
 'x-1/2, -y-1/2, z-1/2'
 
_cell_length_a    15.6297
_cell_length_b    14.3133
_cell_length_c    15.6811
_cell_angle_alpha  90.000
_cell_angle_beta  119.636
_cell_angle_gamma  90.000
 
_shelx_F_squared_multiplier     1.000
 
loop_
 _refln_index_h
 _refln_index_k
 _refln_index_l
 _refln_F_squared_calc
 _refln_F_squared_meas
 _refln_F_squared_sigma
 _refln_observed_status
   2   0   0    30167.38    29719.58    585.11 o
   4   0   0    15420.97    15445.58    441.85 o
   6   0   0    26081.54    26580.28    444.93 o
   8   0   0    15049.22    13274.76    425.10 o
  10   0   0     1002.19      941.91     40.00 o
  12   0   0      127.51      123.79     44.60 o
  14   0   0      418.29      436.19     66.79 o
  16   0   0        8.10       14.36     56.35 o
   1   1   0    14755.26    15746.91    261.29 o
   2   1   0    34310.30    34505.64    604.78 o
   3   1   0     2807.23     3123.96     48.51 o
   4   1   0    79787.80    75119.95   1627.73 o
   5   1   0    16588.13    18318.77    218.92 o
   6   1   0    13358.90    13676.34    168.21 o
   7   1   0     1592.04     1541.05     31.05 o
   8   1   0     1990.98     2172.08     45.78 o
   9   1   0     1525.02     1761.18     41.04 o
  10   1   0      525.30      533.35     22.54 o
  11   1   0      160.24      122.92     22.01 o
  12   1   0      332.54      432.95     32.62 o
  13   1   0      154.10      152.61     33.38 o
  14   1   0        0.13      -17.85     31.40 o
  15   1   0       61.66      -19.50     36.76 o
  16   1   0       82.77       21.85     42.15 o
  17   1   0       50.10        8.21     46.01 o
   0   2   0        5.20       11.75      4.57 o
   1   2   0     9781.45     9062.03    126.32 o
   2   2   0       19.71       32.77      4.30 o
   3   2   0    76511.90    71570.05   1068.38 o
   4   2   0     4952.02     4871.17     64.45 o
   5   2   0    22289.36    23814.70    281.91 o
   6   2   0      359.78      322.92     14.06 o
   7   2   0    21420.56    23817.80    286.02 o
   8   2   0      699.26      699.78     22.00 o
   9   2   0        6.28       23.74     12.36 o
  10   2   0        6.88       -4.53     13.71 o
  11   2   0      534.21      665.33     43.27 o
  12   2   0       93.84       86.25     23.14 o
  13   2   0      212.16      253.53     40.12 o
  14   2   0       38.18      -27.45     33.72 o
  15   2   0      999.64      942.60     55.83 o
  16   2   0       82.42       27.54     40.99 o
  17   2   0       69.62       -8.16     44.87 o
   1   3   0    28360.27    28215.05    470.19 o
   2   3   0       40.59       21.34      4.79 o
   3   3   0     5668.45     7955.55     98.94 o
   4   3   0    12224.77    12805.74    155.61 o
   5   3   0      293.63      452.36     14.11 o
   6   3   0        3.41       -2.50      7.73 o
   7   3   0       64.86       53.74     10.47 o
   8   3   0      292.28      214.13     27.43 o
   9   3   0       46.47       43.79     13.11 o
  10   3   0       16.96       16.74     17.49 o
  11   3   0      430.03      351.36     29.59 o
  12   3   0      510.21      515.23     33.86 o
  13   3   0       34.72       50.10     29.01 o
  14   3   0        8.05      -34.26     34.26 o
  15   3   0       62.93       41.92     37.75 o
  16   3   0       27.45      -35.18     39.89 o
  17   3   0        2.13       15.95     46.17 o
   1   4   0       32.17       46.13      9.15 o
   2   4   0    20409.46    24695.29    336.42 o
   3   4   0      640.00      869.53     21.08 o
   4   4   0     1245.94     1665.19     28.78 o
   5   4   0       18.92       39.08      7.82 o
   6   4   0     7232.16     7623.41    100.47 o
   7   4   0      385.78      294.84     14.99 o
   8   4   0    11486.31    11093.98    144.15 o
   9   4   0      174.55      183.85     20.97 o
  10   4   0      535.13      456.34     27.09 o
  11   4   0      140.82      161.58     24.25 o
  12   4   0       86.11       93.95     24.92 o
  13   4   0      165.38      159.19     39.78 o
  14   4   0       83.05       64.57     28.96 o
  15   4   0       36.97       -5.82     34.93 o
  16   4   0        1.35       -6.37     42.75 o
   1   5   0    19369.33    17258.08    295.81 o
   2   5   0    22059.07    24352.13    333.89 o
   3   5   0      520.41      499.31     17.46 o
   4   5   0    25756.59    24793.51    307.60 o
   5   5   0     2784.29     3188.86     49.04 o
   6   5   0    12568.63    13758.50    171.58 o
   7   5   0     2272.02     2274.20     42.11 o
   8   5   0     3097.41     3092.04     64.17 o
   9   5   0     1613.74     1690.35     46.27 o
  10   5   0     3002.17     3175.13     69.56 o
  11   5   0      223.34      229.26     27.07 o
  12   5   0      210.93      228.21     29.18 o
  13   5   0        2.00       -6.27     23.73 o
  14   5   0        6.91        7.20     28.07 o
  15   5   0       29.63       -1.03     29.75 o
  16   5   0       23.22      -27.21     40.68 o
   0   6   0     8573.80      466.21     31.54 o
   1   6   0    43192.79    46625.77    776.38 o
   2   6   0      668.67      694.35     22.10 o
   3   6   0     2139.18     1655.35     65.58 o
   4   6   0        0.22        6.69      9.96 o
   5   6   0    15225.95    13749.78    171.54 o
   6   6   0       77.35       77.34     22.83 o
   7   6   0    11755.64    13618.38    202.74 o
   8   6   0     1808.76     1956.45     49.04 o
   9   6   0       95.39       78.53     19.38 o
  10   6   0        8.86       -7.53     19.25 o
  11   6   0        7.14      -21.03     21.03 o
  12   6   0      331.55      429.43     35.33 o
  13   6   0       11.09      -17.99     29.14 o
  14   6   0       44.03       12.36     29.24 o
  15   6   0      232.62      266.88     37.20 o
  16   6   0       16.47      -44.14     44.14 o
   1   7   0     5198.52     4793.40     98.55 o
   2   7   0       13.76      106.90     16.94 o
   3   7   0    24374.68    27458.42    380.35 o
   4   7   0     5594.77     4227.62     74.20 o
   5   7   0     1380.60     1607.28     37.97 o
   6   7   0       61.30       68.47     16.15 o
   7   7   0      678.57      746.97     30.22 o
   8   7   0      451.82      487.06     38.21 o
   9   7   0      163.42      169.00     24.30 o
  10   7   0       26.26        1.30     19.74 o
  11   7   0      190.45      178.10     27.10 o
  12   7   0      101.60       78.15     26.29 o
  13   7   0        1.41       14.02     27.91 o
  14   7   0        7.88      -28.69     28.69 o
  15   7   0        0.64       -6.77     33.05 o
  16   7   0       98.94      149.71     40.95 o
   1   8   0     4728.99     5199.53    108.58 o
   2   8   0     1998.91     2384.97     50.23 o
   3   8   0     1256.72     1654.57     40.53 o
   4   8   0      251.91      225.55     19.02 o
   5   8   0       48.27      104.39     17.73 o
   6   8   0     3433.69     3442.35     88.07 o
   7   8   0       10.10        4.16     23.04 o
   8   8   0     5202.10     5077.27     95.54 o
   9   8   0        3.27        4.14     20.65 o
  10   8   0      349.37      352.42     31.62 o
  11   8   0        0.38       -3.28     23.46 o
  12   8   0      260.22      250.07     50.33 o
  13   8   0       32.91       25.38     28.97 o
  14   8   0        4.28       28.32     31.01 o
  15   8   0        4.71      -10.98     35.63 o
   1   9   0     2876.96     2103.67     59.54 o
   2   9   0     7980.58     8755.32    138.25 o
   3   9   0      309.84      397.85     31.88 o
   4   9   0    11825.63    11236.25    172.90 o
   5   9   0     1048.74     1053.91     45.36 o
   6   9   0     4447.91     4550.54    108.33 o
   7   9   0       18.47      -16.87     22.83 o
   8   9   0      867.03      834.49     46.02 o
   9   9   0       12.90       28.26     27.15 o
  10   9   0     1988.36     2015.33     57.92 o
  11   9   0      276.77      281.76     40.87 o
  12   9   0      110.04       38.01     29.27 o
  13   9   0      161.52      182.57     57.54 o
  14   9   0        9.74       31.46     34.61 o
  15   9   0       15.84      -28.75     47.53 o
   0  10   0     2347.63     2018.01     84.41 o
   1  10   0     4132.66     4689.54    149.24 o
   2  10   0     1560.96     1700.88     45.05 o
   3  10   0       86.87       53.67     17.59 o
   4  10   0        0.74       18.57     22.11 o
   5  10   0     2697.44     2431.17     73.25 o
   6  10   0     4889.12     5176.68    122.17 o
   7  10   0     1611.75     1567.81     59.64 o
   8  10   0      283.00      215.56     41.23 o
   9  10   0       68.76       72.40     28.46 o
  10  10   0      123.82       49.50     32.51 o
  11  10   0        4.19      -27.28     31.31 o
  12  10   0        1.90       12.65     30.16 o
  13  10   0        8.25       -2.69     39.71 o
  14  10   0       19.25       10.79     46.28 o
   1  11   0     1589.84     1323.25     73.31 o
   2  11   0     1892.75     2432.82     57.79 o
   3  11   0     2572.18     2442.36     59.20 o
   4  11   0      293.34      293.69     38.40 o
   5  11   0     1820.43     1895.95     65.48 o
   6  11   0      289.57      394.17     41.23 o
   7  11   0      545.25      567.07     39.74 o
   8  11   0      187.74      194.30     36.86 o
   9  11   0      412.42      397.56     43.91 o
  10  11   0        9.00       25.39     33.94 o
  11  11   0      248.73      248.46     43.36 o
  12  11   0        8.37       -7.12     36.24 o
  13  11   0        4.17      -27.47     39.97 o
   0  12   0     4186.57     3931.59    141.41 o
   1  12   0       84.70       44.16     24.77 o
   2  12   0      321.93      337.67     34.46 o
   3  12   0      470.66      484.58     36.68 o
   4  12   0      525.38      568.59     40.88 o
   5  12   0       28.89       41.01     28.96 o
   6  12   0      592.06      505.88     40.67 o
   7  12   0       49.17       55.68     31.35 o
   8  12   0      590.96      544.25     51.45 o
   9  12   0       70.70       30.53     33.07 o
  10  12   0      105.07       88.11     36.07 o
  11  12   0       80.41      127.14     42.61 o
  12  12   0        0.77       33.10     42.33 o
  13  12   0       21.42       57.23     46.81 o
   1  13   0      274.27      578.59     44.92 o
   2  13   0     4444.20     4585.95    156.09 o
   3  13   0     1042.41     1047.08     69.83 o
   4  13   0     2253.82     1889.79     69.32 o
   5  13   0      389.71      549.98     47.99 o
   6  13   0      649.37      571.39     51.49 o
   7  13   0       44.79       68.48     34.44 o
   8  13   0      174.32      128.45     40.14 o
   9  13   0       17.94       40.96     35.59 o
  10  13   0      277.82      272.86     48.80 o
  11  13   0       34.81       38.18     38.24 o
  12  13   0       20.38       24.86     44.76 o
   0  14   0     3417.85     3528.25    141.41 o
   1  14   0      274.84      243.38     36.80 o
   2  14   0      963.61      845.25     58.85 o
   3  14   0      504.59      581.91     43.68 o
   4  14   0       22.47       37.85     45.90 o
   5  14   0      343.75      264.34     46.66 o
   6  14   0     1999.31     1701.14     72.00 o
   7  14   0      591.63      640.23     53.78 o
   8  14   0      231.67      200.07     42.56 o
   9  14   0       59.52       85.58     41.26 o
  10  14   0       22.33        7.87     82.23 o
  11  14   0        4.74      -30.25     41.28 o
   1  15   0       20.39       76.14     34.13 o
   2  15   0     1337.71     1580.05     67.19 o
   3  15   0     1055.38     1009.29     57.53 o
   4  15   0      232.13      150.77     40.94 o
   5  15   0     1189.41     1250.74     65.10 o
   6  15   0       13.17       67.66     47.21 o
   7  15   0        2.79       -2.08     36.48 o
   8  15   0        3.96       20.65     42.31 o
   9  15   0      195.87      142.31     44.26 o
   1  16   0      317.01      325.09     45.56 o
   2  16   0       14.52       32.25     39.26 o
   3  16   0       15.36       28.23     53.30 o
   4  16   0      145.62      124.22     43.24 o
   5  16   0       25.44       46.77     41.04 o
   6  16   0        0.61      -33.04     42.08 o
   7  16   0      136.64      162.34     49.74 o
   8  16   0       21.09      -44.85     44.85 o
   1  17   0        8.41       22.63     52.43 o
   2  17   0      950.66      851.12     58.92 o
   3  17   0       59.22        5.30     41.79 o
   4  17   0      229.51      408.35     55.59 o
   5  17   0        1.30      -18.56     45.32 o
   6  17   0       73.69      180.08     51.96 o
   0  18   0      310.65      504.28     77.88 o
   1  18   0       16.41       22.63     60.70 o
   2  18   0      173.24      146.63     71.57 o
   3  18   0       47.65        1.09     60.26 o
 -17   0   1      403.32      289.78     72.01 o
 -15   0   1     1148.50     1201.54     85.72 o
 -13   0   1    13658.20    13305.66    364.18 o
 -11   0   1      142.11      137.60     29.70 o
  -9   0   1    26991.36    25990.04    444.11 o
  -7   0   1    46921.82    48947.59    806.47 o
  -5   0   1      209.67       91.27     28.06 o
  -3   0   1     3685.46     3943.26     71.76 o
   1   0   1      288.86      351.56     16.53 o
   3   0   1    20329.70    22614.66    375.19 o
   5   0   1    18518.03    21907.01    368.60 o
   7   0   1    21316.04    24483.47    416.46 o
   9   0   1     7431.04     7144.00    143.98 o
  11   0   1     8276.89     7487.05    156.13 o
  13   0   1     3357.93     3469.08    137.93 o
  15   0   1      871.85     1107.99     86.80 o
 -17   1   1     1147.63     1102.79     64.90 o
 -16   1   1       16.75      -16.93     60.81 o
 -15   1   1       91.64       27.97     36.09 o
 -14   1   1        5.97        7.32     31.74 o
 -13   1   1     4264.35     4541.17    113.26 o
 -12   1   1     4468.32     4441.91     88.10 o
 -11   1   1     4056.30     4540.36     73.82 o
 -10   1   1     1183.94      957.69     27.89 o
  -9   1   1     3823.67     3779.91     60.44 o
  -8   1   1      974.74     1079.87     26.03 o
  -7   1   1     1240.81     1511.65     29.58 o
  -6   1   1     1149.52     1527.55     35.58 o
  -5   1   1    20167.55    19568.08    232.35 o
  -4   1   1     4518.24     4771.19     61.98 o
  -3   1   1        3.66        4.94      3.22 o
  -2   1   1     3851.85     4144.97     59.94 o
  -1   1   1      183.41      183.93      6.22 o
   0   1   1        0.07        0.12      2.45 o
   1   1   1      746.63      654.45     11.37 o
   2   1   1     3498.54     3481.63     52.85 o
   3   1   1     2452.28     3418.11     53.99 o
   4   1   1    14048.92    13930.31    168.22 o
   5   1   1    14872.19    17064.50    205.91 o
   6   1   1     2011.12     1762.93     33.02 o
   7   1   1     3870.49     3977.80     60.73 o
   8   1   1      239.70      341.08     17.53 o
   9   1   1     2519.65     2516.63     47.59 o
  10   1   1    16733.67    17349.30    220.64 o
  11   1   1     1566.19     1690.56     48.62 o
  12   1   1     1309.93     1337.86     45.91 o
  13   1   1      749.74      569.68     49.46 o
  14   1   1      397.99      250.68     41.59 o
  15   1   1      540.97      606.98     50.79 o
  16   1   1       20.44       52.01     43.82 o
 -17   2   1       75.34       12.22     42.66 o
 -16   2   1     2742.80     2665.24     92.68 o
 -15   2   1      245.19      232.18     38.73 o
 -14   2   1     4420.00     4118.04    110.29 o
 -13   2   1        2.49      -21.51     21.51 o
 -12   2   1     1479.90     1557.19    100.40 o
 -11   2   1      312.06      444.16     28.18 o
 -10   2   1       39.21        9.22     14.29 o
  -9   2   1      433.35      443.65     19.32 o
  -8   2   1     7560.86     8404.67    111.80 o
  -7   2   1       71.48       79.20      9.95 o
  -6   2   1    18436.01    19302.46    231.52 o
  -5   2   1      544.81      426.91     12.72 o
  -4   2   1       86.63      114.43     19.28 o
  -3   2   1     1328.93     1274.28     25.07 o
  -2   2   1     1110.19     1115.88     21.15 o
  -1   2   1     4004.13     4641.51     66.86 o
   0   2   1     3653.63     3626.80     94.85 o
   1   2   1      822.36      886.12     15.07 o
   2   2   1    33911.72    35580.62    412.10 o
   3   2   1     3265.43     3667.12     57.91 o
   5   2   1     1849.70     1973.59     33.87 o
   6   2   1    46078.64    41199.89    482.26 o
   7   2   1       36.71       94.20     19.94 o
   8   2   1     4436.55     4554.85     71.47 o
   9   2   1       35.83        4.02     15.86 o
  10   2   1     1321.28     1191.80     33.25 o
  11   2   1      250.92      201.10     25.52 o
  12   2   1     1493.36     1570.72     53.74 o
  13   2   1       46.48       20.36     25.73 o
  14   2   1     5667.79     5806.20    253.12 o
  15   2   1       33.11       -1.68     38.82 o
  16   2   1      639.94      745.58     60.73 o
 -17   3   1      155.95       94.31     43.97 o
 -16   3   1       83.28       57.71     38.42 o
 -15   3   1        0.42        5.29     31.92 o
 -14   3   1       65.54       14.11     25.87 o
 -13   3   1     5368.91     5522.60    107.63 o
 -12   3   1     5109.21     5154.73     99.81 o
 -11   3   1       12.87       18.91     17.87 o
 -10   3   1     1905.48     1826.87     47.72 o
  -9   3   1       33.22       31.15     12.46 o
  -8   3   1       12.36       -3.96      9.46 o
  -7   3   1     2077.80     1942.00     34.51 o
  -6   3   1      186.78      218.31     10.66 o
  -5   3   1       79.97       18.21      5.38 o
  -4   3   1     7534.91     8175.90    119.39 o
  -3   3   1    12244.44    13705.26    165.42 o
  -2   3   1     5236.56     5779.59     83.86 o
  -1   3   1      552.59      727.33     20.10 o
   0   3   1     3051.68     3397.28     92.02 o
   1   3   1     1383.33     1529.01     35.44 o
   2   3   1    23415.79    25317.04    296.16 o
   3   3   1     6826.74     7262.23    106.78 o
   5   3   1     1702.33     1741.42     62.83 o
   6   3   1     1218.87     1341.98     28.06 o
   7   3   1        2.41       12.85     10.41 o
   8   3   1       27.40       49.21     13.50 o
   9   3   1      298.44      322.74     21.54 o
  10   3   1     7965.27     8392.46    139.43 o
  11   3   1      574.87      614.19     32.90 o
  12   3   1     3522.86     3612.17     80.29 o
  13   3   1     2405.86     2365.07     64.72 o
  14   3   1       74.91       81.21     36.80 o
  15   3   1      325.60      211.13     45.25 o
  16   3   1      224.22      108.01     48.04 o
 -17   4   1      563.91      496.35     58.62 o
 -16   4   1        1.75      -37.50     37.50 o
 -15   4   1     1483.08     1589.14     69.68 o
 -14   4   1      268.94      217.22     33.20 o
 -13   4   1     5241.44     5264.84    105.37 o
 -12   4   1      954.50     1084.17     41.69 o
 -11   4   1      981.23      718.13     33.58 o
 -10   4   1      741.81      856.84     34.26 o
  -9   4   1    17486.53    16384.38    240.69 o
  -8   4   1      154.63      153.99     13.24 o
  -7   4   1     4896.48     4320.50     62.75 o
  -6   4   1      391.86      450.56     27.66 o
  -5   4   1       31.79        6.85     10.33 o
  -4   4   1      477.30      434.83     15.09 o
  -3   4   1      390.82      400.84     14.18 o
  -2   4   1    12975.09    15451.87    213.62 o
  -1   4   1     2438.39     1853.73     41.56 o
   0   4   1    22362.38    25002.97    593.70 o
   1   4   1        3.83       25.50      9.13 o
   2   4   1     2684.36     3011.45     50.97 o
   3   4   1      195.63      219.38     12.34 o
   4   4   1        6.43       15.24     10.61 o
   5   4   1      908.76     1304.66     59.17 o
   6   4   1     1900.43     2015.55     36.41 o
   7   4   1    16425.84    16159.88    201.10 o
   8   4   1        8.66        7.89     11.86 o
   9   4   1     4413.28     4791.43     89.42 o
  10   4   1      714.60      720.51     33.06 o
  11   4   1     1621.10     1641.11     49.42 o
  12   4   1      638.07      688.14     36.43 o
  13   4   1     4093.99     4024.16     89.92 o
  14   4   1      219.70      228.83     54.24 o
  15   4   1      140.56       79.85     40.51 o
  16   4   1       70.19       52.64     46.88 o
 -17   5   1      866.78      947.74     63.22 o
 -16   5   1        2.82       -3.95     37.36 o
 -15   5   1       25.88        8.99     30.55 o
 -14   5   1      143.23      111.02     30.63 o
 -13   5   1     6337.58     6313.99    120.31 o
 -12   5   1      416.14      528.49     43.39 o
 -11   5   1     2659.67     2489.99     61.35 o
 -10   5   1     1530.87     1564.92     45.96 o
  -9   5   1     3313.25     3356.72     68.75 o
  -8   5   1      767.36      970.17     32.74 o
  -7   5   1      134.05      157.47     17.26 o
  -6   5   1     3229.83     3493.14     64.83 o
  -5   5   1     8252.50     8225.42    106.51 o
  -4   5   1      728.14     1038.12     21.81 o
  -3   5   1    11229.76    10839.06    155.49 o
  -2   5   1      387.43      619.41     18.28 o
  -1   5   1      412.00      416.68     19.27 o
   1   5   1     1077.99      838.42     28.18 o
   2   5   1     1738.52     1443.91     32.05 o
   3   5   1      192.54      266.20     15.44 o
   4   5   1       17.57       -2.17      7.44 o
   5   5   1     8539.80     9419.16    141.63 o
   6   5   1     1335.74     1216.30     44.94 o
   7   5   1     1914.83     1754.76     35.78 o
   8   5   1     1202.21     1340.60     39.98 o
   9   5   1     3803.44     3956.20     79.17 o
  10   5   1     7442.61     7822.85    133.66 o
  11   5   1     1813.79     1629.10     49.84 o
  12   5   1       52.89       48.36     24.17 o
  13   5   1      114.52       38.85     39.82 o
  14   5   1       99.99       58.56     44.62 o
  15   5   1      385.21      444.78     46.33 o
  16   5   1       20.65       51.65     44.94 o
 -16   6   1      872.14     1052.30     61.68 o
 -15   6   1     1297.25     1294.89     54.03 o
 -14   6   1     3160.70     3365.86    110.33 o
 -13   6   1       52.64       72.08     35.52 o
 -12   6   1      142.65       77.02     24.50 o
 -11   6   1      327.32      363.88     30.71 o
 -10   6   1       32.53       62.23     20.04 o
  -9   6   1      340.29      311.13     26.67 o
  -8   6   1    13169.81    13474.16    203.27 o
  -7   6   1     1774.44     1542.74     41.20 o
  -6   6   1     3045.08     2541.94     42.27 o
  -5   6   1     1661.12     1572.31     36.22 o
  -4   6   1     1766.92     1458.34     33.03 o
  -3   6   1     1293.66     1334.21     49.83 o
  -2   6   1       10.22       -0.05      8.79 o
  -1   6   1       83.34       59.78     29.37 o
   0   6   1     7962.27     8184.29    215.16 o
   1   6   1      252.41      230.21     49.28 o
   2   6   1     1787.70     2139.68     43.42 o
   3   6   1     2110.50     1973.53     41.50 o
   4   6   1    10048.03     9079.35    137.59 o
   6   6   1    26924.78    27126.84    378.20 o
   7   6   1      519.95      513.32     24.85 o
   8   6   1     2901.55     2687.31     60.01 o
   9   6   1      396.59      439.20     27.49 o
  10   6   1      216.81      129.60     24.55 o
  11   6   1       92.89      113.48     24.48 o
  12   6   1     1584.65     1412.41     49.99 o
  13   6   1      511.65      528.39     45.47 o
  14   6   1     4364.61     4784.48    160.68 o
  15   6   1       15.64       32.90     39.75 o
 -16   7   1      334.05      297.34     57.47 o
 -15   7   1       52.24       14.41     30.53 o
 -14   7   1       33.80       41.14     30.98 o
 -13   7   1      813.36      912.10     43.00 o
 -12   7   1     2123.11     2060.08     59.11 o
 -11   7   1      522.90      531.50     33.85 o
 -10   7   1     6783.91     7099.00    125.28 o
  -9   7   1       25.38       14.19     17.47 o
  -8   7   1       13.32      -17.44     17.44 o
  -7   7   1      809.88      796.90     31.51 o
  -6   7   1     1508.62     1241.24     45.80 o
  -5   7   1      762.67      907.28     32.48 o
  -4   7   1      418.30      470.67     20.49 o
  -3   7   1       29.97       19.90     11.34 o
  -2   7   1      700.97      662.36     28.61 o
  -1   7   1       62.10       46.16     14.09 o
   0   7   1      155.10      138.05     37.53 o
   1   7   1       24.49        3.65     13.06 o
   2   7   1     9105.14     9512.02    144.46 o
   3   7   1     1898.27     1432.99     36.09 o
   4   7   1     8003.71     8355.24    130.39 o
   5   7   1     1029.14     1119.75     34.00 o
   6   7   1     1259.68     1144.45     44.54 o
   7   7   1     3499.00     2972.21     73.73 o
   8   7   1     4074.81     3753.99     91.50 o
   9   7   1        7.54      -17.14     19.12 o
  10   7   1     3681.42     3272.55     73.83 o
  11   7   1      135.63      147.39     27.84 o
  12   7   1     3223.59     2923.99     74.22 o
  13   7   1      446.84      510.71     42.93 o
  14   7   1       72.95       36.26     32.74 o
  15   7   1       79.53       15.36     55.69 o
 -16   8   1       32.89       49.18     39.13 o
 -15   8   1      738.44      780.33     47.83 o
 -14   8   1      495.23      490.17     44.33 o
 -13   8   1     1521.83     1635.39     56.30 o
 -12   8   1      255.28      237.29     33.06 o
 -11   8   1     1366.87     1335.43     47.95 o
 -10   8   1      370.68      437.03     33.09 o
  -9   8   1     3707.57     3413.63     74.64 o
  -8   8   1      304.04      321.58     39.34 o
  -7   8   1     1174.18     1066.15     45.50 o
  -6   8   1      302.96      341.91     30.14 o
  -5   8   1       10.60       47.38     24.50 o
  -4   8   1     1267.85     1093.54     31.61 o
  -3   8   1     1033.01     1059.16     31.43 o
  -2   8   1      593.72      756.77     25.94 o
  -1   8   1     1640.37     1737.52     50.39 o
   1   8   1      948.82      881.88     35.59 o
   2   8   1      150.92      118.81     16.40 o
   3   8   1       70.00      103.53     26.86 o
   4   8   1      216.03      192.96     19.25 o
   5   8   1      126.05      116.07     17.36 o
   6   8   1     1158.97      987.35     43.42 o
   7   8   1     6379.83     6206.52    137.20 o
   8   8   1     2193.45     2267.97     57.17 o
   9   8   1     1585.14     1796.09     51.52 o
  10   8   1        5.34      -20.96     20.96 o
  11   8   1     1834.86     1921.57     57.94 o
  12   8   1     1181.95     1231.55     49.53 o
  13   8   1     1965.08     2055.03     64.59 o
  14   8   1      232.53      279.32     51.56 o
  15   8   1       34.78       33.74     56.45 o
 -15   9   1        0.62       44.21     35.66 o
 -14   9   1      134.56      129.58     34.97 o
 -13   9   1     2705.98     2774.70     76.08 o
 -12   9   1       89.08       98.48     30.15 o
 -11   9   1     3393.78     3279.39     78.38 o
 -10   9   1      168.77      152.57     31.29 o
  -9   9   1      333.26      287.43     42.20 o
  -8   9   1     1065.19     1195.05     51.70 o
  -7   9   1      115.87       75.54     25.74 o
  -6   9   1       66.31       65.05     32.63 o
  -5   9   1     5055.90     4725.15    108.47 o
  -4   9   1      553.49      524.46     25.35 o
  -3   9   1     3467.46     4025.65     74.88 o
  -2   9   1       46.83       50.02     14.79 o
  -1   9   1       63.21       29.42     17.99 o
   0   9   1      159.65       51.92     45.79 o
   1   9   1        1.31       -9.20     16.36 o
   2   9   1      420.40      505.40     25.02 o
   3   9   1       12.96       16.63     15.09 o
   4   9   1     2546.70     2247.46     52.03 o
   5   9   1      642.13      636.21     37.86 o
   6   9   1        4.92        1.43     21.28 o
   7   9   1     1262.36     1187.73     51.71 o
   8   9   1     1430.03     1575.11     61.47 o
   9   9   1     1360.93     1403.87     47.41 o
  10   9   1      186.08      188.29     28.53 o
  11   9   1     3222.52     3239.45     79.87 o
  12   9   1       10.89       -8.60     42.69 o
  13   9   1       31.11      -15.31     38.99 o
  14   9   1       58.69      -38.67     43.71 o
 -15  10   1      782.36      748.81     94.20 o
 -14  10   1      686.15      655.38     49.88 o
 -13  10   1      146.63      124.44     33.81 o
 -12  10   1       63.86       48.28     34.15 o
 -11  10   1      298.86      256.21     75.82 o
 -10  10   1       91.86      104.62     41.23 o
  -9  10   1      146.21      132.11     32.27 o
  -8  10   1     1443.22     1479.27     58.10 o
  -7  10   1     5193.70     5029.39    119.76 o
  -6  10   1      524.83      585.67     38.69 o
  -5  10   1       16.49       -0.68     23.69 o
  -4  10   1      644.93      671.53     29.52 o
  -3  10   1      953.33     1002.46     39.92 o
  -2  10   1        5.19       27.41     16.77 o
  -1  10   1       12.08       -6.53     26.76 o
   1  10   1        1.30      -18.15     18.15 o
   2  10   1       55.93       53.39     22.48 o
   3  10   1      287.97      361.54     27.12 o
   4  10   1      859.43      663.39     37.55 o
   5  10   1     1120.73     1204.84     52.35 o
   6  10   1     3817.05     3727.61     99.49 o
   7  10   1       18.20       11.70     25.00 o
   8  10   1      204.53      168.72     33.02 o
   9  10   1      307.14      462.99     43.98 o
  10  10   1      363.14      348.46     44.01 o
  11  10   1       66.36       41.23     81.58 o
  12  10   1      158.61      130.26     60.26 o
  13  10   1      471.20      515.76     58.65 o
  14  10   1      927.81      929.38     98.77 o
 -14  11   1      111.95       72.02     44.89 o
 -13  11   1        7.97      -14.92     41.12 o
 -12  11   1     1614.95     1701.27     75.12 o
 -11  11   1      888.88      753.08     54.17 o
 -10  11   1     1325.39     1120.82     56.84 o
  -9  11   1       45.56       46.03     28.15 o
  -8  11   1      227.18      313.03     55.04 o
  -7  11   1      689.97      632.55     44.54 o
  -6  11   1      572.87      716.38     42.47 o
  -5  11   1      229.50      269.56     62.11 o
  -4  11   1       31.31       -5.20     22.14 o
  -3  11   1      409.80      481.28     32.83 o
  -2  11   1        5.09       -3.19     28.90 o
  -1  11   1       95.15      122.80     23.29 o
   0  11   1        0.42       12.78     20.02 o
   1  11   1      309.60      470.00     46.23 o
   2  11   1      492.98      497.67     36.69 o
   3  11   1      535.92      461.03     29.10 o
   4  11   1     4402.60     3973.54    138.25 o
   5  11   1     1359.28     1655.46     61.85 o
   6  11   1     1032.08     1037.74     52.40 o
   7  11   1     1089.63     1068.61     53.15 o
   8  11   1     1223.70     1176.51     57.39 o
   9  11   1      161.93      193.54     38.38 o
  10  11   1     2717.28     2463.88     87.45 o
  11  11   1       62.78       72.53     38.66 o
  12  11   1      918.01      877.02     75.27 o
  13  11   1      136.76      113.21     73.42 o
 -13  12   1      279.85      380.15     57.84 o
 -12  12   1       34.05        7.84     39.36 o
 -11  12   1       13.95      -22.59     34.92 o
 -10  12   1      317.85      357.47     47.63 o
  -9  12   1      925.04      937.82     53.20 o
  -8  12   1        7.09      -31.59     31.59 o
  -7  12   1      225.17      146.36     35.37 o
  -6  12   1      138.00      179.99     34.40 o
  -5  12   1       32.07       -6.58     25.29 o
  -4  12   1      864.77     1041.43     49.09 o
  -3  12   1        2.74       25.27     25.53 o
  -2  12   1        4.64        0.27     18.83 o
  -1  12   1        8.95      -19.41     24.29 o
   0  12   1       71.98       41.27     24.31 o
   1  12   1       43.95       43.62     25.84 o
   2  12   1      562.99      539.10     31.07 o
   3  12   1      228.84      220.49     34.43 o
   4  12   1      190.06      120.64     32.13 o
   5  12   1      214.06      226.11     35.59 o
   6  12   1      622.63      529.32     43.27 o
   7  12   1     2058.03     1901.38     73.34 o
   8  12   1     2246.83     1871.99     74.97 o
   9  12   1       50.63       40.08     36.57 o
  10  12   1       47.47       48.01     37.30 o
  11  12   1      408.97      335.61     52.06 o
  12  12   1      603.87      826.16    126.83 o
 -12  13   1       61.43       95.11     45.22 o
 -11  13   1     1711.29     1789.66    102.79 o
 -10  13   1      252.16      277.37     48.97 o
  -9  13   1      631.46      684.19     58.61 o
  -8  13   1      220.99      147.37     37.61 o
  -7  13   1      912.75      964.06     59.28 o
  -6  13   1        0.17        7.40     40.46 o
  -5  13   1     1540.43     1439.53     61.92 o
  -4  13   1       14.97       37.62     30.25 o
  -3  13   1      109.27       99.47     29.55 o
  -2  13   1       85.71       97.86     34.59 o
  -1  13   1      280.23      395.56     39.11 o
   0  13   1       97.00       64.63     27.68 o
   1  13   1      852.87      830.39     65.05 o
   2  13   1       51.05       78.19     35.13 o
   3  13   1      358.27      365.59     76.03 o
   4  13   1     1215.07     1217.94     56.78 o
   5  13   1       19.46       -0.53     30.31 o
   6  13   1        1.82      -13.22     30.76 o
   7  13   1      161.20       86.94     37.40 o
   8  13   1      161.90      229.72     42.27 o
   9  13   1     1094.82      972.71     60.73 o
  10  13   1       21.91       44.80     37.59 o
  11  13   1      968.00      968.56     65.94 o
 -11  14   1       60.36       23.02     45.33 o
 -10  14   1        2.58      -12.44     41.26 o
  -9  14   1      326.36      342.76     50.90 o
  -8  14   1       82.13      105.08     56.13 o
  -7  14   1     1718.23     1862.60     76.19 o
  -6  14   1      281.48      424.01     48.18 o
  -5  14   1       19.36      -29.42     29.42 o
  -4  14   1       98.20      127.92     34.61 o
  -3  14   1      304.80      367.32     42.60 o
  -2  14   1      242.42      269.84     38.23 o
  -1  14   1        2.55       58.44     29.15 o
   0  14   1       96.42      115.05     34.00 o
   1  14   1        1.64        4.85     28.00 o
   2  14   1      193.98      170.78     45.47 o
   3  14   1      150.20      119.46     54.82 o
   4  14   1       67.86       14.85     32.81 o
   5  14   1      982.15      865.55     58.96 o
   6  14   1      518.64      559.52    124.55 o
   7  14   1      189.08      192.51     41.91 o
   8  14   1       15.09       -5.06     38.53 o
   9  14   1       49.06       37.49     37.63 o
  10  14   1        0.87       29.25     40.92 o
 -10  15   1      164.45      205.98     52.30 o
  -9  15   1       13.71       41.21     49.49 o
  -8  15   1      198.20      182.52     48.26 o
  -7  15   1      145.75      167.42     89.96 o
  -6  15   1       32.44       40.71     36.23 o
  -5  15   1      281.43      261.73     71.57 o
  -4  15   1      179.39      299.23     43.76 o
  -3  15   1      165.08      207.91     41.68 o
  -2  15   1      239.99      263.73     40.40 o
  -1  15   1        9.33       -8.62     30.91 o
   0  15   1        5.66      -13.27     45.03 o
   1  15   1        0.04      -31.40     31.40 o
   2  15   1        6.14       13.98     34.23 o
   3  15   1       10.53       22.84     47.64 o
   4  15   1      966.44      863.54     54.45 o
   5  15   1       13.75        2.63     38.29 o
   6  15   1      181.39      206.74     47.21 o
   7  15   1        7.02       14.68     40.97 o
   8  15   1      511.20      529.69     57.99 o
   9  15   1      151.33      165.97     49.25 o
  -8  16   1      167.12      241.15     54.29 o
  -7  16   1       13.97       42.81     56.35 o
  -6  16   1        3.28      -51.56     55.58 o
  -5  16   1       58.91       98.64     47.32 o
  -4  16   1       15.92       -6.82     36.73 o
  -3  16   1       30.12       16.81     37.15 o
  -2  16   1       14.36      -30.54     35.76 o
  -1  16   1      459.85      547.14     68.96 o
   1  16   1       51.14       38.93     43.62 o
   2  16   1       40.75       79.44     40.32 o
   3  16   1       81.00       65.56     43.62 o
   4  16   1       19.06       13.98     40.30 o
   5  16   1       30.75       60.91     57.65 o
   6  16   1      349.69      338.00     54.17 o
   7  16   1       25.96       85.45    143.04 o
  -6  17   1       35.79      -46.99     46.99 o
  -5  17   1       71.68      137.27     47.55 o
  -4  17   1        1.78       54.38     44.05 o
  -3  17   1        4.71      -21.30     39.55 o
  -2  17   1       42.15       30.02     56.35 o
  -1  17   1       21.25      -26.54     50.91 o
   0  17   1        0.63      -34.73     34.73 o
   1  17   1      162.39       53.30     55.48 o
   2  17   1      189.23      251.63     49.61 o
   3  17   1      207.43      222.74     51.10 o
   4  17   1      200.68      179.49     49.94 o
   5  17   1       20.79      -20.49     45.21 o
   6  17   1       21.06      -56.78     83.10 o
  -3  18   1       20.04      108.12     67.22 o
  -2  18   1       80.49      128.79     64.18 o
  -1  18   1       21.83       23.71     63.53 o
   0  18   1       28.46       43.22     40.49 o
   1  18   1        0.32      -29.15     61.57 o
   2  18   1       12.15       -2.18     59.39 o
 -18   0   2      245.38      176.43     75.71 o
 -16   0   2        0.38       28.06     48.30 o
 -14   0   2     1495.97     1459.77     87.89 o
 -12   0   2     2475.24     2297.34    101.81 o
 -10   0   2     2358.10     2218.99     71.57 o
  -8   0   2    23201.04    27050.27    456.57 o
  -6   0   2     6950.57     7190.53    131.41 o
  -4   0   2    31579.40    31809.95   1456.29 o
   0   0   2    41727.27    37602.36    621.79 o
   2   0   2    20691.10    21437.30    355.51 o
   4   0   2     3616.92     4487.05    251.60 o
   6   0   2    12120.70    15656.41    273.29 o
   8   0   2     1713.50     1976.29     68.09 o
  10   0   2       14.59       16.43     22.42 o
  12   0   2     1083.08     1041.64     72.44 o
  14   0   2      425.58      435.97     71.14 o
  16   0   2      156.90      153.37     71.14 o
 -18   1   2      110.27      148.54     47.85 o
 -17   1   2       64.68       62.81     41.43 o
 -16   1   2       28.87       13.56     36.07 o
 -15   1   2      279.69      261.36     42.12 o
 -14   1   2        1.27       -6.74     30.84 o
 -13   1   2     1198.06     1222.46     53.42 o
 -12   1   2      604.78      605.68     31.26 o
 -11   1   2     2678.61     2686.34     50.92 o
 -10   1   2     3788.19     4019.15     64.76 o
  -9   1   2        6.76       10.56     10.76 o
  -8   1   2     2241.27     2120.65     37.96 o
  -7   1   2     2563.69     2743.90     43.62 o
  -6   1   2    24040.18    25512.24    301.26 o
  -5   1   2      668.30      655.02     15.01 o
  -4   1   2       53.10       45.66      5.30 o
  -3   1   2    91182.42    77953.79   2356.83 o
  -2   1   2     2412.38     3193.16     41.03 o
  -1   1   2        0.11       -4.96     10.33 o
   0   1   2      913.70     1201.90     27.46 o
   1   1   2    83925.45    76555.18   2601.79 o
   2   1   2     3814.73     3959.22    109.43 o
   3   1   2      418.03      376.40     11.68 o
   4   1   2    20918.00    22942.52    367.50 o
   5   1   2     1423.38     1284.84     30.64 o
   6   1   2     1397.35     1322.03     28.74 o
   7   1   2      500.20      573.73     20.40 o
   8   1   2       31.07       42.75     13.25 o
   9   1   2       12.64       14.02     14.00 o
  10   1   2       15.27       18.34     15.39 o
  11   1   2        8.45       -4.18     20.98 o
  12   1   2      736.59      801.89     39.19 o
  13   1   2      591.46      741.78     63.42 o
  14   1   2       10.90      -20.67     35.38 o
  15   1   2        1.95       40.90     41.38 o
  16   1   2     1038.01     1067.63     66.91 o
 -18   2   2        4.92       -0.84     73.10 o
 -17   2   2       73.80      -13.69     40.91 o
 -16   2   2        3.10      -17.42     32.45 o
 -15   2   2      390.70      431.21     49.59 o
 -14   2   2       27.36       18.09     30.61 o
 -13   2   2      139.39      115.49     27.22 o
 -12   2   2       98.70       84.92     22.12 o
 -11   2   2      152.80       97.27     33.59 o
 -10   2   2        0.50       11.28     12.51 o
  -9   2   2     3802.70     3452.35     55.54 o
  -8   2   2      522.87      282.11     14.78 o
  -7   2   2    33458.27    31118.94    573.57 o
  -6   2   2       31.63       22.52     11.31 o
  -5   2   2      560.41      591.19     13.74 o
  -4   2   2     6893.33     6772.87    143.41 o
  -3   2   2    60021.71    57307.83    758.37 o
  -2   2   2     2669.87     2957.66     44.94 o
  -1   2   2    47811.27    43937.83   1387.27 o
   0   2   2      197.83      194.15     11.31 o
   1   2   2    40103.61    42084.96    486.49 o
   2   2   2     3727.57     4139.38     55.10 o
   3   2   2       59.50       45.31      6.95 o
   4   2   2      546.98      629.84     16.80 o
   5   2   2    35683.47    35370.12    482.13 o
   6   2   2       61.05       63.17     11.04 o
   7   2   2      703.19      669.24     22.36 o
   8   2   2      167.50      217.68     24.19 o
   9   2   2     1997.08     2052.16     43.33 o
  10   2   2        0.04       -2.18     16.99 o
  11   2   2      260.86      278.69     29.22 o
  12   2   2       15.26       40.51     26.39 o
  13   2   2      654.86      618.16     38.54 o
  14   2   2       23.36      -35.72     35.72 o
  15   2   2       56.86       48.56     41.23 o
  16   2   2        6.61        4.48     48.22 o
 -18   3   2        1.43        7.02     46.15 o
 -17   3   2       78.58       62.07     41.46 o
 -16   3   2        3.71      -33.92     33.92 o
 -15   3   2        6.94      -24.37     30.33 o
 -14   3   2      265.28      296.54     32.98 o
 -13   3   2     2082.07     2015.82     56.81 o
 -12   3   2      156.45      124.84     24.16 o
 -11   3   2     5783.93     6071.44    108.26 o
 -10   3   2      872.36     1061.30     36.12 o
  -9   3   2       94.38      117.19     13.09 o
  -8   3   2      257.20      299.78     19.75 o
  -7   3   2     9786.10     9450.09    120.96 o
  -6   3   2     6428.83     6157.23     96.63 o
  -5   3   2     9849.75     9919.97    144.10 o
  -4   3   2      525.36      547.07     17.12 o
  -3   3   2    27977.40    30026.26    413.14 o
  -2   3   2    57817.84    56182.75    750.58 o
  -1   3   2       22.03        6.55      6.61 o
   0   3   2    55610.45    54334.21   2847.10 o
   1   3   2    23385.38    22086.59    301.62 o
   2   3   2     2600.82     2963.50     42.48 o
   3   3   2     5388.06     5666.38     74.99 o
   4   3   2     9759.98     8913.60    113.74 o
   5   3   2     3251.20     3041.77     48.19 o
   6   3   2      497.43      825.21     33.73 o
   7   3   2       34.56       20.19     11.36 o
   8   3   2       31.10       31.64     12.69 o
   9   3   2      491.54      489.24     22.46 o
  10   3   2       63.35        5.55     22.90 o
  11   3   2       18.50       12.39     32.51 o
  12   3   2     2205.26     2159.85    100.30 o
  13   3   2       32.76       10.99     27.61 o
  14   3   2        4.62       42.47     37.35 o
  15   3   2        6.13       54.94     88.87 o
  16   3   2      399.70      461.25     60.97 o
 -17   4   2        3.49       -9.21     39.63 o
 -16   4   2        0.56        2.00     64.40 o
 -15   4   2       10.70       38.81     31.46 o
 -14   4   2      545.57      561.57     40.39 o
 -13   4   2      150.48      179.47     28.70 o
 -12   4   2      441.72      472.83     32.35 o
 -11   4   2      121.65      160.98     24.46 o
 -10   4   2     1964.97     2324.35     55.52 o
  -9   4   2     5053.12     5543.16     96.93 o
  -8   4   2     7083.95     7136.98    115.53 o
  -7   4   2     9977.60    10504.46    157.71 o
  -6   4   2     1099.53     1304.36     32.66 o
  -5   4   2     5754.06     5506.95     87.53 o
  -4   4   2     6969.27     6658.90    100.99 o
  -3   4   2      921.81      964.75     21.01 o
  -2   4   2    16383.75    18496.12    253.74 o
  -1   4   2      925.49      927.71     27.10 o
   0   4   2    19590.01    20065.89    341.43 o
   1   4   2     2490.32     2773.01     60.29 o
   2   4   2     1878.66     2030.36     33.10 o
   3   4   2     2856.81     3535.58     51.60 o
   4   4   2       29.11       23.68      8.19 o
   5   4   2      744.00      639.93     19.09 o
   6   4   2     2312.66     2093.93     74.64 o
   8   4   2     1077.89     1000.40     32.39 o
   9   4   2      133.97       97.87     20.54 o
  10   4   2       75.62       61.75     21.41 o
  11   4   2      155.75      149.47     44.72 o
  12   4   2      550.79      565.49     48.90 o
  13   4   2        6.24        2.60     27.94 o
  14   4   2      184.12      170.32     69.63 o
  15   4   2       43.14      -17.77     40.68 o
 -17   5   2       90.63       72.22     44.90 o
 -16   5   2        0.78       11.61     36.22 o
 -15   5   2       53.84      -13.46     27.18 o
 -14   5   2      225.07      300.13     34.38 o
 -13   5   2      326.82      379.70     36.58 o
 -12   5   2      757.79      701.88     37.34 o
 -11   5   2      763.16      865.18     36.01 o
 -10   5   2      659.35      485.33     28.06 o
  -9   5   2       18.22      -12.31     15.18 o
  -8   5   2     1730.57     2005.39     47.67 o
  -7   5   2     2249.22     1907.69     44.37 o
  -6   5   2    13055.04    13768.84    199.62 o
  -5   5   2       12.05        9.84     10.64 o
  -4   5   2    23296.40    22096.00    304.60 o
  -3   5   2    17301.74    18708.12    258.69 o
  -2   5   2     8395.58     9354.57    172.26 o
  -1   5   2        4.14       10.90     10.12 o
   0   5   2     5082.83     5253.48    186.88 o
   1   5   2    21056.25    20365.48    350.35 o
   2   5   2    12607.67    12876.83    185.62 o
   3   5   2      413.97      724.36     19.16 o
   4   5   2     3183.32     3350.44     51.87 o
   5   5   2      953.75      934.07     23.78 o
   6   5   2     1099.63     1119.73     27.11 o
   7   5   2      397.60      362.59     23.40 o
   8   5   2        1.92        3.93     15.35 o
   9   5   2      199.11      265.31     41.82 o
  10   5   2      420.90      413.90     39.71 o
  11   5   2        9.34        8.10     22.56 o
  12   5   2       18.14      -10.69     22.96 o
  13   5   2      270.80      284.42     36.73 o
  14   5   2       72.50       91.67     34.53 o
  15   5   2        3.12        2.39     55.69 o
 -17   6   2        0.61      -20.65     43.26 o
 -16   6   2        6.29        2.26     31.50 o
 -15   6   2        0.91      -13.77     29.06 o
 -14   6   2        3.44       24.64     25.27 o
 -13   6   2      344.98      416.40     35.90 o
 -12   6   2      968.26      949.63     40.43 o
 -11   6   2       38.74       -9.90     20.00 o
 -10   6   2        1.69       -2.96     17.79 o
  -9   6   2     6905.74     6569.41    113.56 o
  -8   6   2       68.05       34.62     17.25 o
  -7   6   2    23076.60    23619.15    332.68 o
  -6   6   2      939.83      985.25     30.40 o
  -5   6   2       70.21       71.77     10.59 o
  -4   6   2      273.41      346.51     34.76 o
  -3   6   2    17298.36    14314.62    202.78 o
  -2   6   2      987.37     1077.53     26.87 o
  -1   6   2    48776.12    53497.08   1511.11 o
   0   6   2      819.45     1090.95     35.14 o
   1   6   2    11512.28    10070.40    185.29 o
   2   6   2        9.69       -5.38      9.73 o
   3   6   2      316.74      250.93     17.84 o
   4   6   2      603.84      614.60     19.82 o
   5   6   2    11818.49    10650.47    138.61 o
   6   6   2       67.46      102.75     14.39 o
   7   6   2     5475.46     5216.46     93.27 o
   8   6   2      939.03      936.69     79.73 o
   9   6   2      220.91       97.80     39.66 o
  10   6   2        1.18      -12.10     20.50 o
  11   6   2       98.63       19.92     23.69 o
  12   6   2       31.41       15.58     26.38 o
  13   6   2      628.66      764.90     42.29 o
  14   6   2       96.36       92.47     44.01 o
  15   6   2       88.32      171.30     48.85 o
 -16   7   2        6.63      -21.61     33.82 o
 -15   7   2       38.00       37.38     30.24 o
 -14   7   2        6.90       25.96     27.50 o
 -13   7   2     1073.60     1005.75     47.95 o
 -12   7   2       47.04       16.24     22.56 o
 -11   7   2     4622.52     5259.32    102.45 o
 -10   7   2        0.88        2.86     20.27 o
  -9   7   2      834.47      929.90     40.07 o
  -8   7   2     1405.30     1567.21     44.35 o
  -7   7   2    14089.04    13589.83    203.64 o
  -6   7   2     5257.42     6213.67    128.88 o
  -5   7   2    14091.90    13129.41    191.25 o
  -4   7   2     1893.41     1573.78     35.94 o
  -3   7   2    14114.82    15463.53    220.40 o
  -2   7   2      799.81      436.22     18.88 o
  -1   7   2      142.34       57.21     17.08 o
   0   7   2        2.38      -12.60     12.60 o
   1   7   2    15704.45    14881.27    266.67 o
   2   7   2      298.35      262.78     35.70 o
   3   7   2     8020.95     8126.77    128.17 o
   4   7   2     2773.77     2535.23     53.76 o
   5   7   2     6017.44     5391.31     93.18 o
   6   7   2      356.92      249.01     18.19 o
   7   7   2      858.69      919.48     41.15 o
   8   7   2      160.40       83.42     26.94 o
   9   7   2      869.51      802.33     68.53 o
  10   7   2       37.98        4.94     22.83 o
  11   7   2      110.83       52.13     25.50 o
  12   7   2      121.72      124.57     29.24 o
  13   7   2        1.59        8.72     37.17 o
  14   7   2       28.20      -10.69     41.32 o
 -16   8   2        4.17       55.83     37.27 o
 -15   8   2       73.49       38.28     33.92 o
 -14   8   2       53.27        7.83     37.54 o
 -13   8   2       19.29       38.94     26.95 o
 -12   8   2        1.04      -22.42     23.78 o
 -11   8   2      492.62      472.83     36.04 o
 -10   8   2      179.29      245.73     42.79 o
  -9   8   2     6701.06     6670.29    118.46 o
  -8   8   2      785.41      706.71     38.78 o
  -7   8   2     2148.08     2213.75     65.93 o
  -6   8   2     2116.05     2176.58     63.64 o
  -5   8   2       49.87       86.55     14.62 o
  -4   8   2       63.12      114.30     17.45 o
  -3   8   2      874.50      735.57     26.25 o
  -2   8   2    10344.64    11821.77    175.26 o
  -1   8   2    15507.22    15800.07    282.49 o
   0   8   2     6495.34     5903.81    121.67 o
   1   8   2       72.26       76.04     22.63 o
   2   8   2       25.09        4.57     13.97 o
   3   8   2     1672.61     1491.60     39.40 o
   4   8   2     1414.43     1578.64     42.04 o
   5   8   2     1844.16     1933.91     56.90 o
   6   8   2       14.41       13.47     22.41 o
   7   8   2     2128.97     2110.49     54.01 o
   8   8   2       11.42       14.05     18.40 o
   9   8   2      132.58       94.45     23.05 o
  10   8   2      240.57      237.86     36.90 o
  11   8   2       30.69       33.95     25.33 o
  12   8   2       75.59       59.96     39.38 o
  13   8   2       11.77       53.96     44.16 o
  14   8   2       22.97      -43.74     43.74 o
 -16   9   2        4.15      -66.35     66.35 o
 -15   9   2       78.39       73.87     35.66 o
 -14   9   2       27.35        7.80     30.47 o
 -13   9   2        1.06       -6.03     27.28 o
 -12   9   2      382.28      445.59     43.88 o
 -11   9   2      236.84      389.13     49.65 o
 -10   9   2      234.21      105.95     25.01 o
  -9   9   2     1603.66     1825.92     65.38 o
  -8   9   2      225.00      216.45     66.57 o
  -7   9   2      301.55      367.15     60.04 o
  -6   9   2     5246.26     5162.76    117.06 o
  -5   9   2     3339.56     3279.16     83.24 o
  -4   9   2     5554.47     5678.36     96.42 o
  -3   9   2       19.63       -3.49     12.93 o
  -2   9   2     6786.74     8552.18    139.42 o
  -1   9   2      633.01      446.56     29.67 o
   0   9   2     5978.05     6812.04    225.06 o
   1   9   2      341.42      470.65     30.50 o
   2   9   2     3700.11     3471.19     69.79 o
   3   9   2      958.79      858.96     41.31 o
   4   9   2     1728.25     1537.87     52.51 o
   5   9   2       93.12       61.54     26.00 o
   6   9   2      232.60      153.69     37.75 o
   7   9   2      879.47      989.11     48.26 o
   8   9   2       39.93       36.55     35.13 o
   9   9   2       91.19      133.05     26.44 o
  10   9   2       46.95       22.90     23.95 o
  11   9   2       71.74       31.87     35.80 o
  12   9   2       19.46       -9.70     36.38 o
  13   9   2        9.14      -10.33     39.92 o
  14   9   2       53.66       26.75     49.71 o
 -15  10   2        0.83      -14.94     35.68 o
 -14  10   2       61.25       71.69     34.72 o
 -13  10   2       30.41       45.87     30.66 o
 -12  10   2       82.34       51.65     36.03 o
 -11  10   2       76.82       63.58     33.17 o
 -10  10   2      102.93       69.84     30.03 o
  -9  10   2     1820.82     1733.22     92.13 o
  -8  10   2     1872.31     2072.37     69.51 o
  -7  10   2     4876.02     5378.35    125.88 o
  -6  10   2      763.48      589.94     49.06 o
  -5  10   2     2280.34     2293.84     68.07 o
  -4  10   2     3130.91     3507.96     69.57 o
  -3  10   2     1501.53     1270.11     37.42 o
  -2  10   2      224.27      129.63     18.93 o
  -1  10   2     3070.70     3250.61    279.01 o
   0  10   2      133.76       38.24     34.37 o
   1  10   2     1017.04      985.43     43.14 o
   2  10   2     1091.92     1222.32     39.52 o
   3  10   2     3315.37     3029.04     67.41 o
   4  10   2      724.57      770.53     42.58 o
   5  10   2     1680.41     1521.18     59.41 o
   6  10   2      204.60      237.09     54.61 o
   7  10   2     1135.24     1053.57     52.40 o
   8  10   2      350.66      309.26     40.27 o
   9  10   2        2.12       -1.83     31.40 o
  10  10   2       97.65       16.50     34.56 o
  11  10   2        0.16      -35.76     96.70 o
  12  10   2        5.98      -40.30     40.70 o
  13  10   2      148.16      152.40     49.31 o
 -14  11   2       68.12       93.98     79.41 o
 -13  11   2      308.22      363.86     71.03 o
 -12  11   2        8.30      -16.53     39.27 o
 -11  11   2      450.14      457.34    106.60 o
 -10  11   2        1.65       -7.28     29.61 o
  -9  11   2      112.17      150.17     35.29 o
  -8  11   2      342.99      382.08     57.22 o
  -7  11   2     3207.76     2957.30    137.71 o
  -6  11   2      835.26      925.68     62.44 o
  -5  11   2     9679.32     9579.23    193.70 o
  -4  11   2     1155.54     1068.69     47.45 o
  -3  11   2     6382.47     6096.57    107.22 o
  -2  11   2      105.62      110.31     24.65 o
  -1  11   2        6.28       31.10     22.43 o
   0  11   2       35.07        0.96     21.86 o
   1  11   2     4569.63     4156.94    102.22 o
   2  11   2      315.08      443.44     38.08 o
   3  11   2     4597.70     5373.51    101.90 o
   4  11   2      154.57      123.93     30.28 o
   5  11   2     1628.35     1481.51     59.76 o
   6  11   2        1.46       22.35     29.37 o
   7  11   2       12.43       34.94     29.21 o
   8  11   2       16.06       17.30     32.83 o
   9  11   2       70.02       47.52     40.46 o
  10  11   2        9.17       74.87     37.67 o
  11  11   2       56.35        5.16     38.59 o
  12  11   2       32.08        7.75     41.55 o
 -13  12   2       20.22       37.26     43.46 o
 -12  12   2        2.51       19.61     35.69 o
 -11  12   2      626.60      677.75     57.15 o
 -10  12   2      253.42      333.57     43.36 o
  -9  12   2     1794.42     1694.09     68.54 o
  -8  12   2      650.42      509.72     52.87 o
  -7  12   2      146.74       74.25     29.27 o
  -6  12   2      564.57      563.16     44.92 o
  -5  12   2      178.80      358.17     38.30 o
  -4  12   2       57.89       68.09     26.61 o
  -3  12   2      528.96      531.38     38.77 o
  -2  12   2     5662.32     6196.06    111.03 o
  -1  12   2    15952.69    16897.81    315.18 o
   1  12   2       48.36       -4.90     25.60 o
   2  12   2      265.26      418.49     62.28 o
   3  12   2      712.23      820.81     47.01 o
   4  12   2      550.68      556.82     77.77 o
   5  12   2      304.88      246.49     37.58 o
   6  12   2       46.75       55.79     31.60 o
   7  12   2      114.30      115.26     38.07 o
   8  12   2       12.66       49.21     40.68 o
   9  12   2        6.88       45.16     37.31 o
  10  12   2       21.15       18.70     40.63 o
  11  12   2        4.05        1.72     43.75 o
  12  12   2       15.32      -41.99     68.09 o
 -13  13   2        2.48      -14.14     61.57 o
 -12  13   2      153.04      168.82     58.96 o
 -11  13   2        0.25       31.11     57.43 o
 -10  13   2      716.90      753.38     73.31 o
  -9  13   2      157.76      133.52     40.42 o
  -8  13   2       65.34       79.27     33.72 o
  -7  13   2       94.86      132.15     36.02 o
  -6  13   2     2418.86     2623.41     84.19 o
  -5  13   2      875.92      836.97     48.26 o
  -4  13   2     2151.84     2228.06    101.16 o
  -3  13   2       94.26       62.38     28.40 o
  -2  13   2      439.70      523.63     74.84 o
  -1  13   2      197.59      237.93     34.63 o
   1  13   2      333.32      337.21     93.76 o
   2  13   2     1012.21      987.40     57.87 o
   3  13   2      922.64      962.37     83.54 o
   4  13   2     1433.94     1462.82     63.26 o
   5  13   2       58.72       29.05     31.72 o
   6  13   2        8.10       -8.62     33.64 o
   7  13   2       83.23       60.04     37.77 o
   8  13   2      230.97      300.63     44.64 o
   9  13   2       42.35       47.52     38.93 o
  10  13   2       16.85        0.64     43.06 o
  11  13   2        0.00        1.46     46.03 o
 -12  14   2        7.34      -23.56     47.69 o
 -11  14   2       12.70      -41.91     41.91 o
 -10  14   2      106.78      142.65     45.09 o
  -9  14   2      112.15      117.49     42.43 o
  -8  14   2     1487.67     1545.21     88.65 o
  -7  14   2      325.14      381.68     47.72 o
  -6  14   2      226.85      263.18     42.12 o
  -5  14   2        0.06      -10.80     48.51 o
  -4  14   2     1246.63     1299.93     59.35 o
  -3  14   2      544.82      571.27     44.12 o
  -2  14   2      618.30      611.58     48.18 o
  -1  14   2       74.57       33.71     24.19 o
   0  14   2      241.48      199.28     58.74 o
   1  14   2      124.12      122.97     35.30 o
   2  14   2      523.18      547.93     64.61 o
   3  14   2       20.23       15.35     52.21 o
   4  14   2      222.05      317.77     58.30 o
   5  14   2       61.84       73.51     44.27 o
   6  14   2      407.91      486.25     52.84 o
   7  14   2        2.08      -31.16     35.15 o
   8  14   2        2.06       -5.68     36.94 o
   9  14   2       10.89      -14.02     40.00 o
  10  14   2       86.11       70.27     45.53 o
 -10  15   2        1.05      -45.09     45.09 o
  -9  15   2       56.40       13.47     42.81 o
  -8  15   2       13.23       13.30     39.98 o
  -7  15   2      215.31      233.07     68.53 o
  -6  15   2       22.30       -2.03     35.25 o
  -5  15   2     2600.45     2409.67    138.25 o
  -4  15   2       73.19      162.73     38.01 o
  -3  15   2     1856.21     1873.41     72.45 o
  -2  15   2      129.68      104.15     35.54 o
  -1  15   2        0.23       25.45     30.28 o
   0  15   2      675.62      803.20     76.58 o
   1  15   2     1490.57     1535.48     92.89 o
   2  15   2      375.77      398.75    116.61 o
   3  15   2     1446.55     1498.24     69.11 o
   4  15   2       40.28       -2.28     35.57 o
   5  15   2       60.91       37.85     39.31 o
   6  15   2       42.66       32.24     38.42 o
   7  15   2       27.64      -38.04     39.95 o
   8  15   2        8.73      -13.46     43.67 o
  -9  16   2      481.54      592.71     66.40 o
  -8  16   2      177.83      266.58     76.90 o
  -7  16   2      278.12      343.29     54.03 o
  -6  16   2        4.02       -3.77     40.66 o
  -5  16   2       41.65       -6.74     36.07 o
  -4  16   2        5.24      -34.59     34.59 o
  -3  16   2      844.41      832.39     77.88 o
  -2  16   2      129.61      115.28     41.55 o
  -1  16   2     2513.67     2241.22    110.08 o
   1  16   2      472.58      715.11     76.36 o
   2  16   2       23.12      -31.77     39.82 o
   3  16   2      100.65      100.94     57.00 o
   4  16   2        3.27      -36.52     39.93 o
   5  16   2      173.45      150.11     44.84 o
   6  16   2       30.68       38.70     45.73 o
   7  16   2      109.05      110.97     49.79 o
  -7  17   2      199.58      171.55     55.07 o
  -6  17   2      351.39      481.91     91.70 o
  -5  17   2      367.98      317.52     55.14 o
  -4  17   2      341.59      368.40     52.32 o
  -3  17   2        1.26      -36.05     39.41 o
  -2  17   2      224.06      246.70     60.70 o
  -1  17   2       29.29      110.08     53.95 o
   0  17   2      199.00      251.71     66.14 o
   1  17   2       70.37       46.12     57.87 o
   2  17   2      197.58      170.88     50.08 o
   3  17   2      396.68      428.13     63.85 o
   4  17   2      131.29      181.66     70.05 o
   5  17   2      116.66      117.48     66.79 o
   0  18   2      101.56      113.34     64.61 o
   1  18   2       12.81       56.13     65.48 o
 -17   0   3      830.72      944.39     81.36 o
 -15   0   3     1930.93     1873.34    100.07 o
 -13   0   3     5482.13     5327.18    178.61 o
 -11   0   3      219.30      197.82     37.96 o
  -9   0   3     2128.25     2379.21     59.29 o
  -7   0   3     1386.94     1166.73     52.43 o
  -5   0   3    10895.05    10295.09    178.98 o
  -3   0   3      233.59      277.45     33.94 o
  -1   0   3    13793.46    12761.79    309.79 o
   1   0   3      167.69      189.05     18.71 o
   3   0   3    10098.31     9570.57    224.40 o
   5   0   3    26948.06    25044.09    608.06 o
   7   0   3    14525.44    14908.22    266.74 o
   9   0   3       67.98       44.90     22.82 o
  11   0   3    11311.65    10586.88    211.66 o
  13   0   3      749.31      565.42     72.66 o
  15   0   3      292.14      189.05     68.31 o
 -18   1   3        4.32       13.41     44.76 o
 -17   1   3      441.73      407.26     52.91 o
 -16   1   3       95.51       73.98     35.44 o
 -15   1   3     1085.80     1006.91     55.05 o
 -14   1   3      627.09      730.01     45.38 o
 -13   1   3      819.35      788.20     80.06 o
 -12   1   3     8448.89     9376.53    152.16 o
 -11   1   3        9.44       21.83     13.54 o
 -10   1   3      393.01      430.83     18.92 o
  -9   1   3      962.10      866.70     23.38 o
  -8   1   3     5848.84     5103.54     85.30 o
  -7   1   3      773.66      865.14     20.10 o
  -6   1   3     1139.06     1339.90     24.40 o
  -5   1   3     1657.35     2145.99     37.55 o
  -4   1   3     4254.76     4670.29     70.79 o
  -3   1   3       10.75        5.92      5.85 o
  -2   1   3     3911.70     3955.75     58.20 o
  -1   1   3       41.71       56.85      7.98 o
   0   1   3    31789.60    31217.13    912.96 o
   1   1   3     2698.94     3121.35     42.68 o
   2   1   3      560.30      623.70     17.03 o
   3   1   3    29763.99    28819.44    392.61 o
   4   1   3      145.51       97.99      9.79 o
   5   1   3      754.69      744.08     20.50 o
   6   1   3       47.84       19.20     10.51 o
   7   1   3     8669.73     8968.49    217.85 o
   8   1   3     2306.62     2486.83     47.71 o
   9   1   3     4084.27     4257.28     70.63 o
  10   1   3     5142.01     5466.37     98.94 o
  11   1   3     2281.38     2528.83     63.84 o
  12   1   3       13.20       14.71     24.82 o
  13   1   3       37.38       48.71     64.29 o
  14   1   3      110.90       51.02     39.07 o
  15   1   3      733.87      754.82     64.50 o
 -18   2   3      236.47      205.31     61.24 o
 -17   2   3       37.57       41.09     78.97 o
 -16   2   3     5426.78     5528.32    276.83 o
 -15   2   3       22.94       -3.48     32.45 o
 -14   2   3     1136.87     1201.30     55.38 o
 -13   2   3       81.06       93.52     23.01 o
 -12   2   3     1178.69     1116.66     40.03 o
 -11   2   3      127.63       51.29     17.96 o
 -10   2   3      194.81      238.23     23.71 o
  -9   2   3      366.98      423.56     17.58 o
  -8   2   3     6983.97     6874.48     92.38 o
  -7   2   3      258.39      238.35     12.21 o
  -6   2   3      443.79      268.46     12.02 o
  -5   2   3     5382.68     4903.77    111.71 o
  -4   2   3     8054.48     8152.01    100.80 o
  -3   2   3     4934.13     5518.45     69.82 o
  -2   2   3     4805.44     6170.53    113.92 o
  -1   2   3     9347.96     9783.72    244.75 o
   0   2   3     3439.22     3797.69    145.11 o
   1   2   3      463.60      726.17     33.28 o
   2   2   3       16.82       23.73     14.29 o
   3   2   3      664.46      665.53     16.96 o
   4   2   3    13104.18    14412.15    177.14 o
   5   2   3      184.31      167.59     13.35 o
   6   2   3     8490.92     8237.53    110.71 o
   7   2   3      249.99      225.15     22.97 o
   8   2   3     1246.09     1306.28     59.92 o
   9   2   3      180.45      227.51     38.94 o
  10   2   3      197.86      182.79     21.35 o
  11   2   3       26.60        1.17     22.78 o
  12   2   3     2412.93     2569.00     67.38 o
  13   2   3      189.66      202.43     42.76 o
  14   2   3     1456.61     1477.75     67.57 o
  15   2   3        5.96      -25.58     84.41 o
 -18   3   3      137.78       87.50     43.67 o
 -17   3   3      142.90      176.10     45.37 o
 -16   3   3        0.14      -32.11     32.11 o
 -15   3   3     3265.04     3364.68    100.53 o
 -14   3   3     3367.88     3363.44     78.17 o
 -13   3   3       48.13        2.68     20.16 o
 -12   3   3     3982.09     4208.27     84.83 o
 -11   3   3     1833.11     1997.07     50.68 o
 -10   3   3       29.45       17.00     18.52 o
  -9   3   3       16.23      -12.71     12.71 o
  -8   3   3     1546.25     1479.37     37.60 o
  -7   3   3       90.32      191.16     16.43 o
  -6   3   3     1821.16     2076.43     42.01 o
  -5   3   3     1455.76     1468.88     31.24 o
  -4   3   3     3633.24     3950.32     53.46 o
  -3   3   3      177.32      180.30      9.32 o
  -2   3   3      323.31      241.20     12.37 o
   0   3   3      112.06       65.93     10.69 o
   1   3   3       87.44       13.58      5.19 o
   2   3   3       28.34       41.30      9.54 o
   3   3   3     1095.48     1189.14     50.24 o
   4   3   3     1485.27     1402.54     28.76 o
   5   3   3     1190.68     1422.91     30.11 o
   6   3   3      104.77       46.77     11.79 o
   7   3   3     2736.21     2697.98     49.01 o
   8   3   3     2576.25     2762.82     59.99 o
   9   3   3       61.88       57.30     16.62 o
  10   3   3     5271.91     5158.30     98.39 o
  11   3   3     4096.98     4252.04     89.11 o
  12   3   3        2.66        7.03     26.39 o
  13   3   3        9.92      -13.42     27.62 o
  14   3   3       82.10       22.50     38.68 o
  15   3   3       90.13       36.11     65.05 o
 -18   4   3      321.26      344.83     53.58 o
 -17   4   3      134.65       58.39     41.31 o
 -16   4   3      153.18      144.25     43.18 o
 -15   4   3     1834.44     1660.98     69.91 o
 -14   4   3       61.70       58.26     31.19 o
 -13   4   3     1032.12     1034.11     41.44 o
 -12   4   3     1615.26     1575.81     47.50 o
 -11   4   3      326.98      408.33     27.98 o
 -10   4   3      195.37      170.31     20.94 o
  -9   4   3     3399.64     3005.01     75.28 o
  -8   4   3     1178.66     1144.57     33.42 o
  -7   4   3      549.08      474.43     21.65 o
  -6   4   3      126.41       91.69     12.48 o
  -5   4   3      409.92      398.87     16.65 o
  -4   4   3     1180.18     1168.06     29.48 o
  -3   4   3     1648.82     1347.44     29.91 o
  -2   4   3      503.87      477.73     14.90 o
  -1   4   3     9761.60    10320.64    263.67 o
   0   4   3       45.13       97.70     13.30 o
   1   4   3      738.11      839.26     29.21 o
   2   4   3     2587.96     2761.67     42.34 o
   3   4   3     5396.98     5359.48     73.62 o
   4   4   3     1426.10     1730.65     32.53 o
   5   4   3     8153.75     7431.82    100.51 o
   6   4   3      978.93      934.16     25.57 o
   7   4   3    11320.50    11323.43    149.36 o
   8   4   3     1745.97     1568.28     36.86 o
   9   4   3      361.03      477.57     41.01 o
  11   4   3     5513.00     4793.18    158.38 o
  12   4   3      305.03      231.53     31.41 o
  13   4   3      981.08     1011.76     53.09 o
  14   4   3        7.47       18.22     64.29 o
  15   4   3      309.48      205.15     70.49 o
 -17   5   3      441.78      467.51     55.89 o
 -16   5   3       18.61      -35.53     37.90 o
 -15   5   3      342.68      404.61     82.19 o
 -14   5   3       14.73      -10.98     25.90 o
 -13   5   3     1776.36     1871.21     55.22 o
 -12   5   3     4644.65     5363.79    198.71 o
 -11   5   3     2087.35     2219.53     56.38 o
 -10   5   3      285.92      370.28     27.75 o
  -9   5   3      486.80      477.87     24.84 o
  -8   5   3     2277.16     2034.48     47.65 o
  -7   5   3      385.23      369.88     20.90 o
  -6   5   3     3088.43     3383.36     89.27 o
  -5   5   3     1375.95     1432.52     33.81 o
  -4   5   3       34.12       98.34      9.94 o
  -3   5   3       18.36        8.98      7.61 o
  -2   5   3        0.28       -7.14      7.14 o
  -1   5   3     5183.03     4564.88    132.92 o
   0   5   3     5364.17     4753.06     96.74 o
   1   5   3    18975.79    17836.56    311.66 o
   2   5   3       46.49       26.06     10.68 o
   3   5   3    23190.05    23091.05    276.90 o
   4   5   3      860.79     1010.51     24.60 o
   5   5   3       10.59       -3.31     10.49 o
   6   5   3      605.27      540.51     21.32 o
   7   5   3     4493.49     4277.01     68.38 o
   8   5   3     2321.01     2669.54     63.32 o
   9   5   3     3118.05     3210.13     70.75 o
  10   5   3     1131.45     1231.22     55.91 o
  12   5   3      107.58       33.76     35.29 o
  13   5   3        8.68       23.83     37.38 o
  14   5   3        3.99       65.36     44.12 o
 -17   6   3       86.26       29.55     86.37 o
 -16   6   3     3780.18     3916.95     95.27 o
 -15   6   3      320.63      364.89     39.75 o
 -14   6   3      705.18      634.89     38.44 o
 -13   6   3      379.72      405.05     45.73 o
 -12   6   3      232.22      257.70     29.05 o
 -11   6   3      200.94      144.15     23.09 o
 -10   6   3      708.40      550.85     28.98 o
  -9   6   3     1023.92     1104.98     39.03 o
  -8   6   3     4111.99     4174.75     79.09 o
  -7   6   3     1126.64     1264.26     35.81 o
  -6   6   3      375.55      386.46     45.58 o
  -5   6   3     1002.32      855.08     32.71 o
  -4   6   3      733.47      674.01     20.92 o
  -3   6   3     3882.43     3807.50     64.28 o
  -2   6   3     1165.11     1532.05     33.55 o
  -1   6   3      291.07      330.46     30.67 o
   0   6   3     1274.33     1154.65     63.09 o
   1   6   3      497.26      484.93     26.37 o
   2   6   3       66.71       47.53     13.08 o
   3   6   3     1152.45     1162.30     33.09 o
   4   6   3    11026.40    10854.27    140.54 o
   5   6   3     3196.59     3428.49     56.65 o
   6   6   3    10617.39    10544.50    140.37 o
   7   6   3      878.18      921.62     33.21 o
   8   6   3      433.60      429.72     28.60 o
   9   6   3      671.21      648.10     31.89 o
  10   6   3      478.65      527.94     41.34 o
  11   6   3        5.06       -6.70     24.41 o
  12   6   3     2307.47     2239.21     82.95 o
  13   6   3      790.72      875.25     82.67 o
  14   6   3      388.56      441.83     61.57 o
 -17   7   3      174.56      182.65     50.18 o
 -16   7   3        2.82      -24.52     32.26 o
 -15   7   3      582.15      546.46     63.37 o
 -14   7   3     3287.47     3241.97     81.46 o
 -13   7   3      118.21      113.29     27.65 o
 -12   7   3     2045.00     1874.47     56.07 o
 -11   7   3       25.40       17.55     21.96 o
 -10   7   3     1195.14     1089.58     39.56 o
  -9   7   3     1971.50     1948.00     56.98 o
  -8   7   3       59.86       32.70     17.03 o
  -7   7   3      594.29      616.98    153.59 o
  -6   7   3     2683.71     2723.31     69.62 o
  -5   7   3      367.86      270.04     16.60 o
  -4   7   3     1721.28     1799.33     38.60 o
  -3   7   3       25.74       -4.62     12.42 o
  -2   7   3      368.88      215.03     16.03 o
  -1   7   3      139.01      117.60     53.19 o
   0   7   3       62.90       34.85     16.35 o
   1   7   3      310.38      327.46     24.53 o
   2   7   3     1259.65     1120.16     32.57 o
   3   7   3     4014.68     3837.78     71.98 o
   4   7   3     5676.54     4793.55     86.08 o
   5   7   3     1071.39     1016.56     34.51 o
   6   7   3      271.54      396.88     28.50 o
   7   7   3      252.43      178.41     35.43 o
   8   7   3     6156.31     5683.81    104.58 o
   9   7   3      303.72      256.11     29.42 o
  10   7   3     1756.84     1699.61     52.46 o
  11   7   3      459.15      538.90     51.58 o
  12   7   3       42.25       11.94     37.85 o
  13   7   3      165.76      221.33     77.34 o
  14   7   3      219.97      230.88     52.31 o
 -16   8   3      393.03      451.94     46.07 o
 -15   8   3     1151.32     1151.79     51.46 o
 -14   8   3      538.35      568.78     59.61 o
 -13   8   3      973.72     1007.98     45.65 o
 -12   8   3      198.38      139.68     28.83 o
 -11   8   3      891.07      959.32     40.31 o
 -10   8   3     2451.97     2810.17     67.81 o
  -9   8   3     3026.41     3220.99     71.43 o
  -8   8   3     1045.28     1045.56     45.71 o
  -7   8   3       65.38      119.65     31.98 o
  -6   8   3      391.22      389.74     27.97 o
  -5   8   3      389.15      372.23     19.55 o
  -4   8   3      230.45      257.34     45.48 o
  -3   8   3     3238.28     3404.50     63.22 o
  -2   8   3      228.35      276.14     19.83 o
  -1   8   3     6460.08     6291.52    383.00 o
   0   8   3      548.86      656.71     33.09 o
   1   8   3       32.23       46.96     39.16 o
   2   8   3      147.49      101.16     18.10 o
   3   8   3     1837.18     2195.69     51.40 o
   4   8   3       44.77       54.14     16.62 o
   5   8   3     1826.77     1830.14     47.14 o
   6   8   3     1108.05     1218.99     66.68 o
   7   8   3     3098.60     2888.27     65.02 o
   8   8   3      565.76      603.84     31.74 o
   9   8   3      577.39      639.45     46.29 o
  10   8   3      385.30      366.64     44.68 o
  11   8   3     1956.65     1958.57    160.77 o
  12   8   3      533.57      614.17     77.23 o
  13   8   3      473.11      535.70     60.03 o
 -16   9   3       99.90       82.26     47.05 o
 -15   9   3      118.16      132.75     35.24 o
 -14   9   3        0.88       -8.63     29.06 o
 -13   9   3     2560.19     2528.89     70.95 o
 -12   9   3       71.57       38.74     28.52 o
 -11   9   3      870.75      761.95     38.82 o
 -10   9   3     1017.69      865.18     47.36 o
  -9   9   3      668.85      724.45     42.08 o
  -8   9   3       61.11      162.29     38.72 o
  -7   9   3       18.09       12.41     25.89 o
  -6   9   3     1509.67     1519.33     64.40 o
  -5   9   3      908.75      950.57     40.54 o
  -4   9   3      481.64      408.19     23.26 o
  -3   9   3      198.00      216.61     40.80 o
  -2   9   3      250.68      273.63     51.85 o
  -1   9   3     1620.77     1587.68     51.10 o
   0   9   3        6.50       -2.91     18.82 o
   1   9   3    10465.86    10303.34    200.89 o
   2   9   3      966.64      966.44     34.62 o
   3   9   3    10707.03    10092.97    160.84 o
   4   9   3       86.11       50.66     19.12 o
   5   9   3       45.80       58.73     26.12 o
   6   9   3     2264.77     2187.98     71.90 o
   7   9   3      285.97      267.43     37.54 o
   8   9   3      275.11      192.88     36.29 o
   9   9   3     3913.27     3680.58    105.34 o
  10   9   3      247.21      241.59     42.70 o
  11   9   3     1718.09     1611.90     73.31 o
  12   9   3       59.77       82.58     42.75 o
  13   9   3        8.19      -24.70     42.99 o
 -15  10   3      546.61      588.50    160.99 o
 -14  10   3        8.70      -11.17     31.08 o
 -13  10   3      511.86      605.69     56.67 o
 -12  10   3      542.76      538.26     52.20 o
 -11  10   3        6.09        5.64     30.12 o
 -10  10   3       54.38       15.08     26.77 o
  -9  10   3        4.91        3.26     35.03 o
  -8  10   3     1023.68     1001.50     47.52 o
  -7  10   3      163.49      166.00     28.92 o
  -6  10   3      292.29      416.78     37.41 o
  -5  10   3      211.27      166.63     27.53 o
  -4  10   3      463.32      494.87     33.04 o
  -3  10   3     1257.23     1333.38     38.74 o
  -2  10   3       11.11       20.53     15.46 o
  -1  10   3      181.40      201.83     42.53 o
   0  10   3      209.07      271.09     46.88 o
   1  10   3     3906.62     3913.16     97.91 o
   2  10   3      996.52     1027.21     37.20 o
   3  10   3        9.01       -0.96     19.09 o
   4  10   3     3354.52     3244.85    149.78 o
   5  10   3     9746.37     9850.33    236.70 o
   6  10   3     1821.87     1913.02     69.02 o
   7  10   3     1071.01     1054.04     54.00 o
   8  10   3       37.01        8.56     30.97 o
   9  10   3      327.63      345.19     46.61 o
  10  10   3      145.20      218.96     43.42 o
  11  10   3      226.92      209.10     46.42 o
  12  10   3      435.46      448.17     55.88 o
 -15  11   3      131.71       75.94     49.60 o
 -14  11   3      930.60     1001.00     64.87 o
 -13  11   3        1.08      -24.15     50.69 o
 -12  11   3     1605.24     1699.51     99.86 o
 -11  11   3      195.76      310.23     56.78 o
 -10  11   3      619.44      666.20     46.91 o
  -9  11   3      532.87      612.92     42.45 o
  -8  11   3      345.56      404.55     39.98 o
  -7  11   3      278.82      245.31     35.88 o
  -6  11   3     1005.77     1141.46     49.77 o
  -5  11   3      234.75      418.64     64.40 o
  -4  11   3        0.99      -18.15     22.07 o
  -3  11   3        1.92       12.07     17.75 o
  -2  11   3      329.98      249.42     47.30 o
  -1  11   3        9.86       20.21     23.29 o
   0  11   3     1983.50     1761.42     61.32 o
   1  11   3        3.55      -11.44     23.38 o
   2  11   3     1223.85     1223.00     42.32 o
   3  11   3        1.82        1.12     20.52 o
   4  11   3     1349.13     1287.71     56.52 o
   5  11   3      624.85      509.82     41.12 o
   6  11   3      479.68      559.72     45.57 o
   7  11   3       47.82       83.76     35.28 o
   8  11   3     1319.97     1351.44    116.17 o
   9  11   3      966.89      921.04     57.95 o
  10  11   3     1281.89     1257.51     67.21 o
  11  11   3        4.76       -6.70     42.82 o
  12  11   3       41.43       33.02     45.90 o
 -14  12   3      379.69      429.16    109.21 o
 -13  12   3      215.23      194.73     51.99 o
 -12  12   3      215.23      285.23     52.54 o
 -11  12   3      215.62      326.37     48.22 o
 -10  12   3     1926.64     1849.05     74.13 o
  -9  12   3     1160.04     1248.12     59.91 o
  -8  12   3      901.08      939.67     51.01 o
  -7  12   3       75.24      121.35     30.11 o
  -6  12   3       47.16       37.66     27.18 o
  -5  12   3        0.18      -18.37     23.37 o
  -4  12   3      186.32      178.21     43.08 o
  -3  12   3      182.52      280.90     34.07 o
  -2  12   3      510.39      459.57     32.06 o
  -1  12   3     1006.00      947.59     48.73 o
   0  12   3      248.98      248.83     34.47 o
   1  12   3        0.34       -1.17     26.35 o
   2  12   3     1185.12     1195.26     44.19 o
   3  12   3      238.07      271.66     61.13 o
   4  12   3        7.05      -27.89     28.04 o
   5  12   3      523.67      482.34     45.42 o
   6  12   3      266.24      263.51     39.51 o
   7  12   3      753.74      792.30     55.45 o
   8  12   3      739.03      782.24     57.11 o
   9  12   3       39.30        2.58     38.58 o
  10  12   3       60.97       33.48     42.32 o
  11  12   3      317.32      394.40     56.58 o
 -13  13   3      675.05      805.82     65.97 o
 -12  13   3       10.03       14.15     42.18 o
 -11  13   3      692.97      738.71     57.50 o
 -10  13   3       17.26       26.57     37.73 o
  -9  13   3      108.98      108.96     38.10 o
  -8  13   3       94.87       51.38     32.70 o
  -7  13   3       38.91       24.72     29.43 o
  -6  13   3      347.89      488.52     48.95 o
  -5  13   3       36.29      102.43     32.77 o
  -4  13   3       18.97       21.47     27.86 o
  -3  13   3       39.80      119.99     30.76 o
  -2  13   3       23.27       61.56     28.57 o
  -1  13   3        1.56       19.53     29.11 o
   0  13   3       12.40       -7.23     30.28 o
   1  13   3     1672.40     1654.49     53.36 o
   2  13   3       12.19       -7.88     50.36 o
   3  13   3     2325.56     2165.03     76.01 o
   4  13   3       45.91       86.75     33.28 o
   5  13   3      551.46      605.30     50.12 o
   6  13   3      450.01      359.36     45.49 o
   7  13   3      925.59      994.65     58.59 o
   8  13   3       59.61        6.40     39.95 o
   9  13   3     1590.17     1603.94     76.88 o
  10  13   3       41.55       29.01     95.51 o
 -12  14   3       20.12       58.01     60.04 o
 -11  14   3       10.55        6.34     44.91 o
 -10  14   3       23.00      -22.14     39.25 o
  -9  14   3       28.18       92.81     38.84 o
  -8  14   3      124.84      204.98     42.12 o
  -7  14   3      125.95      121.80     38.64 o
  -6  14   3       95.41       97.32     36.07 o
  -5  14   3      426.14      476.74     46.68 o
  -4  14   3       14.12       -8.59     36.66 o
  -3  14   3      277.09      242.32     36.34 o
  -2  14   3      119.74       76.11     31.82 o
  -1  14   3      235.15      307.74     69.35 o
   0  14   3      390.56      368.09    150.87 o
   1  14   3     1048.35      762.51     49.49 o
   2  14   3        7.06       -2.51     33.69 o
   3  14   3        5.13      -31.30     31.30 o
   4  14   3      425.71      437.12     52.10 o
   5  14   3     3792.22     3865.23    115.13 o
   6  14   3      158.16      120.76     52.65 o
   7  14   3      625.62      762.96     65.89 o
   8  14   3       11.06        0.19     46.01 o
   9  14   3       28.93       -0.60     43.13 o
 -11  15   3       41.59       61.37     51.43 o
 -10  15   3      384.21      540.93     61.45 o
  -9  15   3        0.35       -3.55     40.66 o
  -8  15   3       92.72      166.24     44.84 o
  -7  15   3        2.80      -13.73     37.72 o
  -6  15   3      145.95      182.75     66.03 o
  -5  15   3       50.23       50.63     36.02 o
  -4  15   3      156.80      169.03     87.24 o
  -3  15   3      249.16      184.01     39.32 o
  -2  15   3        5.16       -6.92     38.72 o
  -1  15   3       12.51       36.00     32.92 o
   0  15   3      913.69       56.35     51.99 o
   1  15   3      423.76      277.23     92.13 o
   2  15   3      838.12      782.51     54.21 o
   3  15   3       98.55       89.11     38.91 o
   4  15   3       90.02       48.15     38.99 o
   5  15   3       81.87        8.77     40.11 o
   6  15   3      409.49      394.91     55.98 o
   7  15   3       90.89       54.52     46.66 o
   8  15   3      169.43      150.03     75.16 o
  -9  16   3       48.09       -9.34     46.20 o
  -8  16   3      130.41      132.99     46.66 o
  -7  16   3       41.05       59.16     40.13 o
  -6  16   3       10.39        1.73     36.67 o
  -5  16   3       86.39      151.27     41.96 o
  -4  16   3       18.88       -3.92     38.33 o
  -3  16   3        1.11      -16.57     37.09 o
  -2  16   3      191.54      223.64     67.22 o
   0  16   3      102.08      171.00     57.00 o
   1  16   3        2.65        2.08     38.87 o
   2  16   3      110.38       55.91     43.08 o
   3  16   3       76.23       70.16     41.45 o
   4  16   3       68.62      148.45     44.95 o
   5  16   3       35.24       89.46     42.18 o
   6  16   3      407.54      336.11     90.50 o
  -7  17   3       16.49       22.70     44.96 o
  -6  17   3       29.74      -21.94     42.51 o
  -5  17   3       14.26       13.44     41.92 o
  -4  17   3       97.97       95.29     72.01 o
  -3  17   3       26.88       39.38     60.26 o
   0  17   3      256.27      107.69     62.00 o
   1  17   3      126.58       34.81     63.09 o
   2  17   3       15.93       13.05     58.52 o
   3  17   3      142.44       77.33     55.15 o
   4  17   3       97.10      100.08     49.90 o
  -1  18   3      196.01      377.23     76.80 o
   0  18   3      122.46      161.64     62.87 o
 -18   0   4      139.84       97.25     57.00 o
 -16   0   4      896.60      960.92     81.36 o
 -14   0   4      773.52      835.62     67.88 o
 -12   0   4     4934.97     5079.39    166.21 o
 -10   0   4    18470.04    18264.69    337.86 o
  -8   0   4    10047.84    10929.37    195.53 o
  -6   0   4     1416.30     1034.20     31.06 o
  -4   0   4       65.87       43.70      8.37 o
  -2   0   4   345127.31   217494.67   5037.40 o
   0   0   4      327.64      433.78     25.78 o
   2   0   4    11064.40     9646.00    170.01 o
   4   0   4      641.42      808.22     29.85 o
   6   0   4        3.39       -6.71     14.31 o
   8   0   4        0.23       15.72     20.05 o
  10   0   4     5014.98     5380.74    164.69 o
  12   0   4      226.92       79.41     53.95 o
  14   0   4       21.95       12.18     57.43 o
 -18   1   4        0.29      -23.79     40.63 o
 -17   1   4       30.59       25.41     51.78 o
 -16   1   4      325.71      316.01     43.47 o
 -15   1   4      170.74      181.31     36.08 o
 -14   1   4     1014.74      962.76     50.99 o
 -13   1   4     1550.02     1675.27     97.68 o
 -12   1   4     1021.37     1004.36     49.28 o
 -11   1   4     1019.43     1093.40     34.70 o
 -10   1   4     1776.97     1709.92     34.70 o
  -9   1   4        3.95       20.38     10.00 o
  -8   1   4    11575.11    11294.61    142.35 o
  -7   1   4     7491.68     8300.10    106.74 o
  -6   1   4    24054.71    25123.77    296.64 o
  -5   1   4       99.64       63.65      8.54 o
  -4   1   4    16452.48    19619.67    231.92 o
  -3   1   4     3754.97     4432.32     58.03 o
  -2   1   4     1851.44     2405.53     44.60 o
  -1   1   4     1258.13     1374.42     35.60 o
   0   1   4     9417.15     9296.93    133.07 o
   1   1   4       99.75       59.75     10.17 o
   2   1   4    12182.92    13873.24    232.87 o
   3   1   4     1484.91     1578.39     28.96 o
   4   1   4     1569.01     1827.98     39.49 o
   6   1   4      198.66      147.66     14.49 o
   7   1   4      389.11      288.12     35.92 o
   8   1   4        9.92       -1.68     13.57 o
   9   1   4      261.52      279.49     52.91 o
  10   1   4        2.07      -10.46     17.97 o
  11   1   4       84.14       79.90     25.05 o
  12   1   4       46.54      -10.24     26.63 o
  13   1   4        0.96       15.91     72.66 o
  14   1   4      508.73      454.53     55.60 o
 -18   2   4       38.09       53.96     43.23 o
 -17   2   4       10.40       61.24     39.67 o
 -16   2   4       12.02      -32.07     32.07 o
 -15   2   4      442.39      413.68     44.53 o
 -14   2   4        7.26        0.40     28.81 o
 -13   2   4        5.98       -4.47     18.53 o
 -12   2   4        9.62      -16.88     16.88 o
 -11   2   4       76.07       78.79     23.33 o
 -10   2   4     2273.11     2342.33     65.61 o
  -9   2   4    16987.89    16106.49    198.95 o
  -8   2   4     2420.11     2904.86     52.58 o
  -7   2   4     5830.82     6412.79     97.77 o
  -6   2   4      481.48      484.22     14.30 o
  -5   2   4    14014.37    13757.23    166.39 o
  -4   2   4     1949.53     2160.78     32.82 o
  -3   2   4     2422.21     1973.11     34.78 o
  -2   2   4     7455.51     7894.83    138.61 o
  -1   2   4     9809.24     8842.05    159.82 o
   0   2   4       15.20        3.43      9.11 o
   1   2   4     5058.94     4807.73     74.45 o
   3   2   4      643.18      730.00     22.18 o
   4   2   4     1180.01     1223.37     40.56 o
   5   2   4     1085.61     1030.98     25.58 o
   6   2   4      471.68      505.53     20.81 o
   7   2   4      167.02      213.81     17.81 o
   8   2   4       13.56        3.44     14.38 o
   9   2   4      113.26      109.53     27.48 o
  10   2   4      486.27      540.24     43.12 o
  11   2   4      434.90      370.80     73.50 o
  12   2   4        4.48        2.94     27.41 o
  13   2   4     2701.97     2587.64     88.83 o
  14   2   4       96.88       89.41     67.44 o
 -18   3   4       11.21       -7.79     39.63 o
 -17   3   4       72.89       39.35     35.37 o
 -16   3   4      314.29      362.12     46.86 o
 -15   3   4      117.52       62.98     52.76 o
 -14   3   4      570.55      562.27     36.30 o
 -13   3   4     1493.27     1355.62     89.49 o
 -12   3   4      820.00      775.17     34.11 o
 -11   3   4       13.10       53.13     28.06 o
 -10   3   4      343.53      300.69     37.20 o
  -9   3   4     1470.56     1521.84     39.03 o
  -8   3   4      334.35      302.46     18.86 o
  -7   3   4     1513.06     1510.32     28.17 o
  -6   3   4       51.12       38.53      9.42 o
  -5   3   4      787.07      586.79     14.79 o
  -4   3   4     1314.96     1752.50     28.54 o
  -3   3   4     6520.27     7949.24    115.16 o
  -2   3   4       31.67       32.12     13.16 o
  -1   3   4     4723.76     6125.38     93.89 o
   0   3   4       31.11       26.39     10.25 o
   1   3   4     1327.75     1376.45     40.85 o
   2   3   4     1182.68     1038.98     21.65 o
   3   3   4      886.42      719.54     21.76 o
   4   3   4       68.22       77.49     10.74 o
   5   3   4      445.42      336.11     16.89 o
   6   3   4      323.69      363.31     19.22 o
   7   3   4      114.78      149.04     18.78 o
   8   3   4        7.62      -11.02     14.61 o
   9   3   4      923.10      958.36     31.61 o
  10   3   4        1.66       21.54     21.48 o
  11   3   4      320.24      167.84     49.00 o
  12   3   4       69.74       28.61     40.43 o
  13   3   4       39.77        1.92     37.20 o
  14   3   4      158.34       59.83     61.78 o
 -18   4   4       98.75       53.90     44.84 o
 -17   4   4       50.23      -34.80     34.80 o
 -16   4   4      404.77      448.41     50.58 o
 -15   4   4       14.32      -31.60     31.60 o
 -14   4   4      540.56      577.78     38.75 o
 -13   4   4       69.57       41.12     23.16 o
 -12   4   4     1637.55     1632.66     48.05 o
 -11   4   4       51.54       43.60     17.94 o
 -10   4   4    11121.23    12336.49    229.81 o
  -9   4   4      175.70      306.36     22.17 o
  -8   4   4     2316.68     1998.20     45.13 o
  -7   4   4      513.03      550.63     21.68 o
  -6   4   4       83.44       52.14     11.32 o
  -5   4   4      102.39      124.53     11.37 o
  -4   4   4      673.17      535.25     18.54 o
  -3   4   4     9091.37     9956.30    142.78 o
  -2   4   4    43725.76    43902.94    590.67 o
  -1   4   4     7177.34     7857.36    146.71 o
   0   4   4      369.12      353.58     34.37 o
   1   4   4      688.93     1123.86     28.96 o
   2   4   4     1342.57     1014.72     22.30 o
   3   4   4      694.94      655.42     23.64 o
   4   4   4      478.51      520.01     18.08 o
   5   4   4      721.00      770.02     22.93 o
   6   4   4      569.15      533.63     21.55 o
   7   4   4      155.68      107.99     16.20 o
   8   4   4       64.62       67.63     16.65 o
   9   4   4       58.57       52.84     22.07 o
  10   4   4     1254.98     1284.53     45.09 o
  11   4   4       82.74       57.29     25.62 o
  12   4   4      204.58      142.00     41.99 o
  13   4   4        0.84      -16.90     39.67 o
  14   4   4        8.51      132.27     68.96 o
 -18   5   4       20.81      -21.13     43.49 o
 -17   5   4        0.09      -15.70     36.67 o
 -16   5   4        0.48       50.74     36.97 o
 -15   5   4       38.49        3.63     30.56 o
 -14   5   4     1654.16     1798.32     56.72 o
 -13   5   4      887.38      957.01     40.13 o
 -12   5   4     5112.71     5273.41    100.99 o
 -11   5   4      920.09      956.91     36.05 o
 -10   5   4     1169.14      918.84     41.27 o
  -9   5   4     1652.94     1746.34     44.70 o
  -8   5   4    21121.44    19964.69    284.08 o
  -7   5   4      685.28      530.08     22.82 o
  -6   5   4    24024.16    25612.99    354.23 o
  -5   5   4      106.08      109.27     23.70 o
  -4   5   4    10407.63     9706.74    149.84 o
  -3   5   4     5319.94     5948.57     91.45 o
  -2   5   4      208.94      178.50     19.51 o
  -1   5   4     2984.81     3150.37    358.20 o
   0   5   4     8946.98     8278.50    157.29 o
   1   5   4       10.84       10.12     13.46 o
   2   5   4     7689.40     8436.52    130.90 o
   3   5   4        4.17        3.42      9.11 o
   4   5   4     4312.51     4733.29     70.37 o
   5   5   4     1073.82      935.38     25.60 o
   6   5   4       85.51       62.87     14.33 o
   7   5   4      192.06      170.95     24.24 o
   8   5   4       59.71       50.02     19.44 o
   9   5   4      110.98       99.94     22.75 o
  10   5   4      238.88      327.85     42.35 o
  11   5   4        0.27      -29.74     29.74 o
  12   5   4        0.19      -17.56     35.71 o
  13   5   4        2.97      -38.30     38.30 o
  14   5   4      434.15      575.87     61.83 o
 -17   6   4       47.68       44.11     42.05 o
 -16   6   4      117.86       67.32     30.26 o
 -15   6   4       34.69       54.33     35.97 o
 -14   6   4      113.04       77.08     34.22 o
 -13   6   4       83.59      108.10     25.65 o
 -12   6   4       19.59       19.26     21.34 o
 -11   6   4       28.61       71.55     25.83 o
 -10   6   4     4447.50     5012.86    175.24 o
  -9   6   4    10586.87    10107.33    159.35 o
  -8   6   4     1468.88     1673.77     43.31 o
  -7   6   4    13348.17    14372.99    211.11 o
  -6   6   4      838.19      923.28     23.43 o
  -5   6   4     2147.37     2654.63     48.56 o
  -4   6   4     8783.34     8479.83    126.84 o
  -3   6   4    16161.74    16369.21    230.69 o
  -2   6   4      534.45      643.63     21.37 o
  -1   6   4     4007.37     4649.95    144.24 o
   0   6   4      885.30      851.76     34.13 o
   1   6   4      256.02      254.96     39.59 o
   2   6   4      903.95      791.48     27.59 o
   3   6   4      638.81      571.03     63.11 o
   4   6   4     2122.26     1876.00     37.88 o
   5   6   4      119.58       63.43     13.78 o
   6   6   4     1435.47     1354.39     33.24 o
   7   6   4      168.62      118.25     19.93 o
   8   6   4        0.20      -18.39     18.72 o
   9   6   4       26.30      -12.07     38.18 o
  10   6   4      846.47      828.51     49.31 o
  11   6   4      414.14      326.88     42.21 o
  12   6   4       78.35       13.42     39.51 o
  13   6   4      969.65     1014.34     64.24 o
  14   6   4      182.56      234.89     70.27 o
 -17   7   4       15.70      -19.41     42.76 o
 -16   7   4       12.10       58.16     33.15 o
 -15   7   4      366.79      318.21     37.91 o
 -14   7   4       56.58       16.33     47.10 o
 -13   7   4      964.99      765.36     46.69 o
 -12   7   4       26.36       14.08     28.12 o
 -11   7   4      482.64      456.68     39.64 o
 -10   7   4      447.79      525.67     32.70 o
  -9   7   4      265.79      328.27     42.30 o
  -8   7   4        2.02       21.20     15.90 o
  -7   7   4     3989.77     3529.01     84.41 o
  -6   7   4     2105.83     2074.92     58.36 o
  -5   7   4    15947.33    16175.79    230.64 o
  -4   7   4      878.72      947.32     28.95 o
  -3   7   4     4262.77     4476.60     75.79 o
  -2   7   4      184.14      137.96     16.86 o
   0   7   4     1054.69      855.84     35.98 o
   1   7   4     5191.71     5024.56    109.83 o
   2   7   4     1804.19     1823.35     44.89 o
   3   7   4       35.73       35.08     15.12 o
   4   7   4       50.80        6.03     15.27 o
   5   7   4     1098.95     1109.16     30.11 o
   6   7   4       30.63       28.96     20.36 o
   7   7   4     1276.87     1083.67     47.70 o
   8   7   4       29.53       22.19     25.95 o
   9   7   4      780.66      653.80     47.76 o
  10   7   4       91.48       93.90     34.07 o
  11   7   4      118.64       82.32     38.38 o
  12   7   4       87.42       99.29     39.64 o
  13   7   4      115.06      115.79     61.24 o
 -17   8   4        6.44       23.68     37.48 o
 -16   8   4       63.30      -42.20     62.20 o
 -15   8   4       99.66       82.04     37.53 o
 -14   8   4      328.98      364.72     37.38 o
 -13   8   4        3.11      -25.29     25.29 o
 -12   8   4      483.24      420.38     34.96 o
 -11   8   4      930.98      851.91     38.28 o
 -10   8   4     7183.77     8005.27    137.93 o
  -9   8   4     1291.38     1046.17     46.24 o
  -8   8   4     1558.03     1430.72     52.16 o
  -7   8   4       64.08       47.10     20.16 o
  -6   8   4       35.98        4.50     17.14 o
  -5   8   4      565.46      493.18     21.67 o
  -4   8   4      189.84      126.52     21.71 o
  -3   8   4    10358.20    12138.00    179.42 o
  -2   8   4     9599.63    10073.60    152.82 o
  -1   8   4    11114.66    11498.46    311.53 o
   0   8   4      804.18      589.94     36.44 o
   1   8   4       15.31       13.15     18.61 o
   2   8   4      355.61      507.39     26.62 o
   3   8   4       70.44       27.20     16.32 o
   4   8   4     1459.36     1504.82     43.22 o
   5   8   4       15.92        7.81     25.74 o
   6   8   4      369.23      349.56     37.08 o
   7   8   4      548.00      595.92     41.50 o
   8   8   4       60.75       35.59     30.11 o
   9   8   4       37.84       23.71     31.96 o
  10   8   4       12.01       43.03     33.74 o
  11   8   4      146.37      142.24     43.12 o
  12   8   4      161.30      174.68     45.68 o
  13   8   4       58.55        9.57     47.10 o
 -16   9   4       64.29       63.84     36.39 o
 -15   9   4       64.31       58.35     46.06 o
 -14   9   4     1043.63     1086.70     49.01 o
 -13   9   4       56.66       12.50     27.10 o
 -12   9   4     2515.48     2603.63     69.02 o
 -11   9   4      328.67      348.77     40.35 o
 -10   9   4      355.02      477.65     42.37 o
  -9   9   4      838.15      886.40     56.02 o
  -8   9   4     9282.48     8932.27    180.74 o
  -7   9   4     2333.61     2498.58     71.37 o
  -6   9   4    14050.70    13997.37    259.28 o
  -5   9   4      663.82      683.60     35.33 o
  -4   9   4     7884.20     7771.91    124.26 o
  -3   9   4     1189.24     1231.79     35.49 o
  -2   9   4       42.69       49.47     15.53 o
   0   9   4     1702.49     2084.29     63.93 o
   1   9   4        1.04       -5.07     20.88 o
   2   9   4     5850.01     5917.26    106.07 o
   3   9   4      717.31      568.61     29.24 o
   4   9   4     3101.91     2972.28     67.00 o
   5   9   4       10.16      -24.41     24.41 o
   6   9   4       27.70       35.36     27.34 o
   7   9   4      190.29      144.58     34.14 o
   8   9   4       43.25       20.27     30.76 o
   9   9   4       10.43        7.44     29.70 o
  10   9   4      141.79      182.25     42.92 o
  11   9   4       78.24       54.75     40.99 o
  12   9   4        0.33      -38.26     38.26 o
 -16  10   4      292.49      243.48     43.61 o
 -15  10   4        1.78        1.70     34.52 o
 -14  10   4       17.33       13.04     31.68 o
 -13  10   4       34.23       20.06     36.51 o
 -12  10   4      592.10      648.61     46.29 o
 -11  10   4        6.33      -26.14     28.18 o
 -10  10   4     1228.30     1448.79     60.67 o
  -9  10   4     1352.20     1272.50     55.35 o
  -8  10   4     6677.43     6997.25    152.59 o
  -7  10   4     1639.78     1846.87     61.98 o
  -6  10   4      139.42      244.92     31.98 o
  -5  10   4      433.40      498.40     33.64 o
  -4  10   4     7178.26     7216.12    134.44 o
  -3  10   4     3578.74     3791.53     73.44 o
  -2  10   4     5931.01     5751.65    100.27 o
  -1  10   4      818.89      937.43     64.61 o
   0  10   4     2025.64     2392.61    120.85 o
   1  10   4      105.84       79.88     26.23 o
   2  10   4       21.29        8.04     19.11 o
   3  10   4      362.40      378.11     32.56 o
   4  10   4     1727.25     1773.72     81.04 o
   5  10   4        2.47       32.17     36.66 o
   6  10   4       65.37       47.93     30.23 o
   7  10   4        0.05       41.39     30.67 o
   8  10   4       22.83       74.98     35.13 o
   9  10   4        2.81      -11.06     35.00 o
  10  10   4        0.30       33.63     38.44 o
  11  10   4      114.02       70.09     46.34 o
  12  10   4       59.49       57.92     44.62 o
 -15  11   4       43.57       82.31     45.12 o
 -14  11   4       49.39       33.52     41.57 o
 -13  11   4      823.92      876.85     57.69 o
 -12  11   4       56.20       40.50     35.61 o
 -11  11   4      538.19      647.07     53.36 o
 -10  11   4      127.93      135.40     33.88 o
  -9  11   4        4.22        1.48     26.69 o
  -8  11   4       47.09       24.83     26.65 o
  -7  11   4     3050.13     3217.14     90.20 o
  -6  11   4      142.90      139.99     29.68 o
  -5  11   4     3147.84     3037.14     83.38 o
  -4  11   4     2683.79     2918.36     79.42 o
  -3  11   4     1091.41      918.86     52.22 o
  -2  11   4        2.53       21.45     17.51 o
  -1  11   4      965.41      648.08    179.48 o
   0  11   4     2933.50     3110.17     87.65 o
   1  11   4     1074.01     1003.52     49.07 o
   2  11   4       90.24       71.25     23.22 o
   3  11   4      582.58      594.90     40.68 o
   4  11   4      271.04      178.78     35.47 o
   5  11   4       61.93       59.57     32.55 o
   6  11   4       12.61       25.05     29.83 o
   7  11   4      174.96      148.91     40.68 o
   8  11   4        1.09      -12.87     33.92 o
   9  11   4       42.20       75.54     39.08 o
  10  11   4       53.03       24.32     41.03 o
  11  11   4       83.67       27.49     44.27 o
 -14  12   4       66.25       88.98     46.70 o
 -13  12   4       86.07       96.95     44.04 o
 -12  12   4      150.44      198.70     43.52 o
 -11  12   4     1151.36     1206.58     70.81 o
 -10  12   4     1377.75     1291.14    120.96 o
  -9  12   4     1068.39      932.14     51.26 o
  -8  12   4      236.02      271.99     49.06 o
  -7  12   4      333.67      383.21     61.68 o
  -6  12   4      135.43      218.39     44.49 o
  -5  12   4        3.24        1.57     25.21 o
  -4  12   4      384.34      443.10     69.51 o
  -3  12   4      872.32      866.32     43.30 o
  -2  12   4     3255.51     3148.39     70.00 o
  -1  12   4      612.11      638.89     64.18 o
   0  12   4      189.56      140.59     32.18 o
   1  12   4        3.34      -11.16     22.41 o
   2  12   4      144.59       97.72     24.95 o
   3  12   4        6.14      -26.99     26.99 o
   4  12   4      158.33      161.62     34.17 o
   5  12   4      101.60       73.44     34.50 o
   6  12   4        8.07       22.49     34.03 o
   7  12   4       76.84       73.53     38.90 o
   8  12   4       18.17       -8.56     38.92 o
   9  12   4       93.96      138.16     44.97 o
  10  12   4       58.57       70.00     71.03 o
 -13  13   4        0.68      -28.43     43.74 o
 -12  13   4      419.52      491.38     55.06 o
 -11  13   4       76.97       78.01     41.52 o
 -10  13   4      169.53      260.54     48.30 o
  -9  13   4      132.69      150.37     40.14 o
  -8  13   4     1526.67     1393.91     91.81 o
  -7  13   4      689.74      664.64     45.98 o
  -6  13   4     3368.42     3254.03     94.50 o
  -5  13   4       96.83      186.68     35.23 o
  -4  13   4     4927.03     4839.66    119.36 o
  -3  13   4      265.80      524.89     43.55 o
  -2  13   4      121.01      114.61     31.15 o
  -1  13   4       51.78      109.46     26.27 o
   0  13   4     2816.75     2947.23     95.07 o
   1  13   4      400.16      359.58     35.24 o
   2  13   4      724.39      610.63     45.73 o
   3  13   4       71.17      122.85     36.87 o
   4  13   4      323.72      409.76     47.97 o
   5  13   4       40.61       33.76     31.77 o
   6  13   4        3.37       -7.76     40.68 o
   7  13   4       78.96       97.96     40.07 o
   8  13   4        6.26      -24.25     59.17 o
   9  13   4        0.42        3.24     63.63 o
 -12  14   4      152.17      141.26     48.41 o
 -11  14   4       68.34       63.62     42.25 o
 -10  14   4      689.69      810.86     55.52 o
  -9  14   4      737.68      963.55     57.80 o
  -8  14   4     2935.79     2904.50     95.41 o
  -7  14   4      132.63      108.15     36.18 o
  -6  14   4       16.41        6.78     31.90 o
  -5  14   4      564.81      689.73     74.95 o
  -4  14   4     2282.20     2214.05     76.72 o
  -3  14   4      405.79      478.71     66.90 o
  -2  14   4     4124.59     4243.24    111.08 o
  -1  14   4      319.79      357.23    116.93 o
   0  14   4      857.53      815.06     53.04 o
   1  14   4      397.22      428.85     47.37 o
   2  14   4       52.73       44.53     35.19 o
   3  14   4       46.92       21.88     36.26 o
   4  14   4      754.22      831.46     54.45 o
   5  14   4      163.27      167.72     44.16 o
   6  14   4       52.00       11.44     41.46 o
   7  14   4        0.42      -39.84     39.84 o
   8  14   4       10.34      -44.94     44.94 o
 -11  15   4      284.68      397.63     72.12 o
 -10  15   4       15.28      -34.69     40.55 o
  -9  15   4        6.75      -14.03     41.88 o
  -8  15   4      108.09       74.73     39.92 o
  -7  15   4     1711.70     1842.42    117.37 o
  -6  15   4      343.33      375.33     46.30 o
  -5  15   4     1133.51     1264.76     61.55 o
  -4  15   4      851.19      834.73     52.80 o
  -3  15   4       15.01      -11.53     51.56 o
  -2  15   4        3.02      -25.67     51.56 o
  -1  15   4        2.63      -52.65     52.65 o
   0  15   4     1030.90      788.84     74.19 o
   1  15   4      652.11      662.37     55.15 o
   2  15   4      221.57      138.88     40.83 o
   3  15   4      635.16      650.87    103.99 o
   4  15   4       24.36      -30.30     49.82 o
   5  15   4       17.37       10.33     48.30 o
   6  15   4      116.34       75.45     47.56 o
   7  15   4        3.84      -22.03     68.64 o
  -9  16   4      532.14      745.09     66.74 o
  -8  16   4        7.25       15.36     43.41 o
  -7  16   4       48.95      146.47     59.83 o
  -6  16   4       23.59       73.25     39.67 o
  -5  16   4       12.51       29.37     60.26 o
  -4  16   4        5.87       27.41     50.91 o
  -3  16   4      520.85      661.14     87.46 o
  -2  16   4      326.44      466.87     80.28 o
   0  16   4       13.87        3.70     51.34 o
   1  16   4       17.38        9.73     60.91 o
   2  16   4       47.47       40.37     40.07 o
   3  16   4       15.90       20.51     43.27 o
   4  16   4        2.70       -3.42     43.20 o
   5  16   4       38.42       95.31     94.20 o
  -7  17   4       32.89      -66.35     70.05 o
  -6  17   4      267.31      535.18     90.94 o
  -5  17   4       66.81       15.88     65.05 o
  -4  17   4      797.54      897.62    106.17 o
  -3  17   4       21.35      -21.76     67.66 o
   0  17   4      769.89      865.85     96.59 o
   1  17   4       10.20       18.71     61.78 o
   2  17   4       90.32       73.70     49.78 o
   3  17   4       28.27       -3.20     49.48 o
 -19   0   5      622.43      797.98     96.38 o
 -17   0   5     1328.79     1453.46     97.03 o
 -15   0   5     8735.48     9355.80    282.16 o
 -13   0   5       43.39       16.53     36.11 o
 -11   0   5    11333.88    11219.19    207.85 o
  -9   0   5     7167.63     7491.89    142.59 o
  -7   0   5      419.85      329.57     26.21 o
  -5   0   5      371.32      382.61     18.06 o
  -3   0   5    31723.54    30338.89    794.83 o
  -1   0   5     3644.41     3793.44    112.69 o
   1   0   5    11217.35     7909.88    196.56 o
   3   0   5    16646.24    17197.64    296.48 o
   5   0   5     5727.43     5318.35    219.62 o
   7   0   5     2517.12     2227.77     68.64 o
  11   0   5     2221.40     2693.88     83.86 o
 -19   1   5      762.18      771.91     69.29 o
 -18   1   5       10.04       12.17     42.06 o
 -17   1   5       17.72       10.06     33.13 o
 -16   1   5        6.84       -2.11     31.89 o
 -15   1   5     3530.52     3830.18    107.07 o
 -14   1   5      606.18      653.72     43.38 o
 -13   1   5     3003.87     2859.02     82.15 o
 -12   1   5      619.98      669.56     30.14 o
 -11   1   5     1750.03     1806.57     37.24 o
 -10   1   5        3.25        7.71     11.02 o
  -9   1   5      100.17      135.76     17.62 o
  -8   1   5      480.18      518.98     17.23 o
  -7   1   5     4631.03     4784.26     66.85 o
  -6   1   5     1491.83     1359.31     29.46 o
  -5   1   5       54.12       51.46      7.51 o
  -4   1   5      538.97      392.96     12.22 o
  -3   1   5     1354.50     1114.52     47.64 o
  -2   1   5      131.86      239.53     28.72 o
  -1   1   5     1754.00     1632.20     32.12 o
   0   1   5     6580.21     7240.57     91.86 o
   1   1   5      815.28     1166.18     22.36 o
   2   1   5     4913.18     5559.27     75.04 o
   3   1   5     5850.95     5884.16     80.60 o
   4   1   5        4.05       -4.14     12.12 o
   5   1   5     6239.04     6497.54    115.44 o
   6   1   5      494.76      346.98     35.23 o
   7   1   5     2266.15     2042.59     88.33 o
   8   1   5    10456.44    11630.67    209.88 o
   9   1   5     1001.55     1020.14     42.64 o
  10   1   5      882.61      723.12     37.50 o
  11   1   5      241.03      182.81     79.10 o
  12   1   5      279.19      212.98     57.43 o
  13   1   5      256.74      305.88     64.40 o
 -19   2   5       81.69      111.57     48.38 o
 -18   2   5     2204.08     2201.62    112.91 o
 -17   2   5       69.18       55.52     38.74 o
 -16   2   5     3557.48     3477.96    103.29 o
 -15   2   5       24.35       12.89     30.24 o
 -14   2   5      861.20      871.03     48.50 o
 -13   2   5      208.47      190.64     24.22 o
 -12   2   5      738.99     1019.84     36.51 o
 -11   2   5       21.40       11.42     15.62 o
 -10   2   5      836.48      780.52     22.95 o
  -9   2   5      604.20      631.91     26.94 o
  -7   2   5       58.01       28.97     12.53 o
  -6   2   5     3081.28     2930.97     44.52 o
  -5   2   5       28.16       30.54      7.20 o
  -4   2   5    10636.06    10963.95    134.86 o
  -3   2   5        8.19       47.52     15.51 o
  -2   2   5     4772.91     6221.45    119.26 o
  -1   2   5        9.98       80.49     13.19 o
   0   2   5    21670.33    20207.79    745.33 o
   1   2   5      418.92      336.21     11.71 o
   2   2   5      770.77      945.34     26.78 o
   3   2   5      611.44      596.77     21.64 o
   4   2   5    44574.68    43162.22    587.99 o
   5   2   5      909.64     1118.68     48.08 o
   6   2   5     1455.83     1590.24     35.75 o
   7   2   5        0.26        4.87     14.03 o
   8   2   5       11.93        1.85     15.68 o
   9   2   5      128.65       43.38     18.89 o
  10   2   5     2036.09     1782.57     53.55 o
  11   2   5        2.62       15.93     33.58 o
  12   2   5     2105.79     1973.54     77.97 o
  13   2   5       20.66      -34.37     56.56 o
  14   2   5      235.54      198.84     75.27 o
 -19   3   5      110.99       16.51     46.40 o
 -18   3   5       31.36      -36.57     39.61 o
 -17   3   5        0.35       -9.45     33.97 o
 -16   3   5       59.99       28.25     35.60 o
 -15   3   5     2747.71     2761.46     87.89 o
 -14   3   5     1564.76     1517.44     48.57 o
 -13   3   5      238.36      171.96     23.92 o
 -12   3   5      568.67      590.68     29.83 o
 -11   3   5      432.66      622.85     50.25 o
 -10   3   5      249.38      275.40     45.90 o
  -9   3   5       40.47       35.55     14.12 o
  -8   3   5       15.32       17.39      9.42 o
  -7   3   5     1467.82     1229.91     33.10 o
  -6   3   5     2066.21     1936.53     33.01 o
  -5   3   5     1644.40     1538.27     27.76 o
  -4   3   5       19.38       24.14      7.89 o
  -3   3   5      239.36      196.75     12.48 o
  -2   3   5      260.05      318.51     19.48 o
  -1   3   5     1911.90     2125.62     53.35 o
   0   3   5     7218.36     7643.17    146.45 o
   1   3   5     1035.82     1405.52     40.83 o
   2   3   5     6392.78     6114.84    126.80 o
   3   3   5      696.62      570.60     18.00 o
   4   3   5      778.14      961.26     24.90 o
   5   3   5      949.86     1127.91     28.56 o
   6   3   5      429.79      356.25     29.61 o
   7   3   5      438.87      391.63     23.05 o
   8   3   5     8560.17     8731.41    124.82 o
   9   3   5      269.48      311.18     27.20 o
  10   3   5     2470.62     2728.51     96.59 o
  11   3   5      774.05      696.40     51.73 o
  12   3   5       65.72       79.61     38.72 o
  13   3   5      181.29      213.37     72.23 o
  14   3   5      132.92      204.93     75.27 o
 -18   4   5       13.17       36.36     39.74 o
 -17   4   5      913.22      870.80     55.06 o
 -16   4   5       19.68       -5.00     32.03 o
 -15   4   5     2550.08     2624.03     68.97 o
 -14   4   5      196.11      202.62     66.95 o
 -13   4   5       12.57       27.66     20.42 o
 -12   4   5      314.23      368.33     29.42 o
 -11   4   5     4259.22     4721.65     88.80 o
 -10   4   5      556.03      397.02     23.93 o
  -9   4   5      266.50      217.59     20.04 o
  -8   4   5     2080.72     1733.61     41.11 o
  -7   4   5      393.13      236.91     16.92 o
  -6   4   5      163.04      237.25     15.22 o
  -5   4   5      647.93      722.94     24.57 o
  -4   4   5     1546.38     1655.53     33.59 o
  -3   4   5    13539.05    14092.12    199.18 o
  -1   4   5     3760.91     3719.64     60.70 o
   0   4   5      280.79      336.69     22.88 o
   1   4   5     1816.87     1396.87     42.09 o
   2   4   5     2479.07     2412.89     40.18 o
   3   4   5     1283.73     1043.51     24.84 o
   4   4   5      753.56      707.79     21.57 o
   5   4   5     5503.90     4720.42     93.83 o
   6   4   5      838.25     1150.44     30.48 o
   7   4   5     1650.19     1546.22     37.43 o
   8   4   5     1014.51      946.20     31.34 o
   9   4   5     1912.50     2396.72    100.40 o
  10   4   5      235.05      334.41     55.69 o
  11   4   5     2825.74     2963.70    103.55 o
  12   4   5      308.17      317.61     53.63 o
  13   4   5        5.05      -40.99     40.99 o
 -18   5   5        7.82       12.34     39.73 o
 -17   5   5       15.10       32.87     36.91 o
 -16   5   5       40.88        1.03     36.06 o
 -15   5   5     4141.03     4176.38     91.79 o
 -14   5   5      258.61      234.55     29.97 o
 -13   5   5      519.50      563.46     34.05 o
 -12   5   5     1524.58     1492.47     46.17 o
 -11   5   5      179.79      109.10     21.28 o
 -10   5   5        0.00       -8.48     16.03 o
  -9   5   5       31.98       24.80     14.75 o
  -8   5   5        1.01      -11.98     12.95 o
  -7   5   5        2.60        9.49     12.04 o
  -6   5   5     1104.75     1564.74     33.15 o
  -5   5   5      333.12      185.08     28.83 o
  -4   5   5        1.42        2.07      9.14 o
  -3   5   5      395.05      246.55     14.36 o
  -2   5   5       28.91      126.28     24.15 o
  -1   5   5      851.97      927.36     23.76 o
   0   5   5      918.46     1107.42     38.61 o
   1   5   5     6580.26     6733.74    109.41 o
   2   5   5        6.43       -0.40     11.78 o
   3   5   5    10452.88     9895.32    129.63 o
   4   5   5      375.70      313.58     17.34 o
   5   5   5     2457.75     2762.97     49.80 o
   6   5   5      168.76      143.07     33.13 o
   7   5   5     5252.35     5129.94    132.26 o
   8   5   5     3794.12     3923.13    103.16 o
   9   5   5     2000.01     1819.91     68.53 o
  10   5   5       42.80       17.16     31.91 o
  11   5   5       35.89       17.73     35.69 o
  12   5   5      132.45      137.79     46.12 o
  13   5   5      131.56       77.08     56.89 o
 -18   6   5      778.09      858.71     66.39 o
 -17   6   5      674.49      712.26     90.72 o
 -16   6   5     2153.83     2269.94     79.89 o
 -15   6   5      263.12      223.76     32.51 o
 -14   6   5      130.09      116.99     26.89 o
 -13   6   5      552.88      564.92     32.73 o
 -12   6   5      169.36      146.89     24.16 o
 -11   6   5        0.81      -18.15     18.15 o
 -10   6   5     2142.75     2275.06     90.18 o
  -9   6   5      480.58      533.42     27.22 o
  -8   6   5       98.45       83.11     17.03 o
  -7   6   5       52.94       44.23     18.44 o
  -6   6   5      176.80      104.69     13.04 o
  -5   6   5      563.69      477.52     19.17 o
  -4   6   5     7736.00     7429.45    113.81 o
  -3   6   5       54.92       39.37     11.34 o
  -2   6   5    15588.02    14625.44    326.10 o
  -1   6   5     1045.56     1184.34     41.11 o
   0   6   5     3163.22     2904.15    125.09 o
   1   6   5     1065.43     1047.77     32.37 o
   2   6   5    10253.83    10206.23    166.50 o
   3   6   5      135.55       87.19     16.92 o
   4   6   5    26180.08    26167.31    317.57 o
   5   6   5     3346.25     3031.86     53.62 o
   6   6   5      584.99      683.25     30.62 o
   7   6   5      121.18      116.16     37.09 o
   8   6   5       20.03       34.01     40.68 o
   9   6   5       82.12       76.13     31.67 o
  10   6   5      693.27      783.26     51.76 o
  11   6   5      228.62      226.67     81.58 o
  12   6   5     1429.71     1411.50     87.78 o
  13   6   5       31.84      -28.67     46.15 o
 -17   7   5        1.26       -1.26     39.74 o
 -16   7   5       21.72      -17.92     30.83 o
 -15   7   5      871.94      985.64     67.77 o
 -14   7   5     1221.34     1216.10     51.07 o
 -13   7   5       30.13       22.21     28.52 o
 -12   7   5     2442.10     2707.81     67.18 o
 -11   7   5       86.72       54.21     21.96 o
 -10   7   5        0.88      -13.22     18.34 o
  -9   7   5      472.63      451.11     27.75 o
  -8   7   5      189.80      178.73     26.12 o
  -7   7   5      153.57      162.59     30.67 o
  -6   7   5     3208.79     2889.91     53.95 o
  -5   7   5      353.95      324.11     20.45 o
  -4   7   5      846.38      585.95     22.79 o
  -3   7   5      740.33      845.46     26.39 o
  -2   7   5     3289.33     3502.09     63.97 o
  -1   7   5     1395.53     1967.87     58.30 o
   0   7   5    16309.39    15781.92    416.07 o
   1   7   5      136.06      138.75     23.36 o
   2   7   5     8306.21     8132.10    133.26 o
   3   7   5     1436.73     1139.23     37.40 o
   4   7   5     1089.54     1172.48     38.91 o
   5   7   5     1812.87     1918.45     51.06 o
   6   7   5     3659.55     3420.36     73.95 o
   7   7   5       11.37       13.82     27.32 o
   8   7   5     4211.76     4121.28    110.69 o
   9   7   5       24.68       -3.46     31.50 o
  10   7   5     2123.38     2305.10     84.15 o
  11   7   5      236.04      131.48     42.74 o
  12   7   5       62.56       79.77     43.63 o
  13   7   5       22.11      115.08     73.97 o
 -17   8   5      358.34      326.28     42.99 o
 -16   8   5      189.05       90.18     40.95 o
 -15   8   5      474.34      519.50     43.63 o
 -14   8   5       31.16       16.43     27.54 o
 -13   8   5      314.34      315.59     57.72 o
 -12   8   5      407.85      281.93     30.24 o
 -11   8   5      270.96      286.73     30.53 o
 -10   8   5      316.44      277.74     28.44 o
  -9   8   5      225.15      324.66     34.44 o
  -8   8   5      584.19      580.85     35.49 o
  -7   8   5      232.36      130.95     23.93 o
  -6   8   5       80.56       89.96     20.67 o
  -5   8   5      225.60      168.48     16.86 o
  -4   8   5      686.48      734.26     50.05 o
  -3   8   5      982.40     1045.92     31.69 o
  -2   8   5     4700.50     4713.11     82.63 o
  -1   8   5      512.41      489.12     31.13 o
   0   8   5        9.62       16.25     19.77 o
   1   8   5      167.42      227.44     50.91 o
   2   8   5     1593.65     1377.07     42.03 o
   3   8   5      513.62      511.37     29.98 o
   4   8   5     2441.56     2549.56     60.16 o
   5   8   5     4404.91     4005.26     82.76 o
   6   8   5     4367.90     4036.52    105.33 o
   7   8   5      962.68      750.30     45.26 o
   8   8   5      330.81      157.80     34.32 o
   9   8   5     1334.42     1359.82     64.72 o
  10   8   5      796.02      846.61     60.59 o
  11   8   5     1029.64     1195.93     66.70 o
  12   8   5      134.24      151.91     48.16 o
 -16   9   5      145.43       60.36     40.95 o
 -15   9   5     1425.52     1332.00     55.74 o
 -14   9   5      187.34      201.16     32.16 o
 -13   9   5      358.30      400.78     38.03 o
 -12   9   5      546.23      543.87     39.86 o
 -11   9   5       62.10       44.89     27.64 o
 -10   9   5       75.30      160.28     53.08 o
  -9   9   5        2.39      -12.60     24.68 o
  -8   9   5      499.73      619.41     38.34 o
  -7   9   5        0.40       -4.65     20.84 o
  -6   9   5      316.53      274.66     34.26 o
  -5   9   5      316.31      359.20     28.89 o
  -4   9   5        6.53       -7.59     13.94 o
  -3   9   5        3.74       12.06     15.04 o
  -2   9   5        4.61       -0.74     14.92 o
  -1   9   5     1698.43     1532.82    150.87 o
   0   9   5        1.34        4.41     20.30 o
   1   9   5     4965.63     4529.21    191.01 o
   2   9   5     4401.59     4732.56    122.87 o
   3   9   5     2505.05     2223.22     57.66 o
   4   9   5      136.35      171.41     25.05 o
   5   9   5     1233.84     1169.74     62.33 o
   6   9   5     1780.50     1750.36     67.46 o
   7   9   5     2522.39     2689.51     87.48 o
   8   9   5      142.01       67.91     42.31 o
   9   9   5     2234.48     2126.48     80.84 o
  10   9   5        0.47      -48.28     51.99 o
  11   9   5        7.90      -12.74     42.56 o
  12   9   5       17.44       31.98     70.70 o
 -16  10   5      522.74      574.30     79.78 o
 -15  10   5       48.05       32.88     44.40 o
 -14  10   5       17.88      -15.04     36.19 o
 -13  10   5      489.59      517.13    112.91 o
 -12  10   5        2.53       14.03     31.68 o
 -11  10   5      175.00      220.77     51.45 o
 -10  10   5      536.10      515.48     44.17 o
  -9  10   5     1042.32     1112.23     50.91 o
  -8  10   5       17.62       16.37     23.79 o
  -7  10   5       79.16       26.31     35.68 o
  -6  10   5        0.13        3.78     22.41 o
  -5  10   5       69.58       76.34     29.04 o
  -4  10   5      425.86      381.37     24.54 o
  -3  10   5       82.86       35.36     20.13 o
  -2  10   5     2401.77     2265.34     52.77 o
  -1  10   5       46.49       33.90     36.00 o
   0  10   5      466.06      479.78     45.69 o
   1  10   5      351.60      463.41     31.99 o
   2  10   5     1184.53     1254.84     43.20 o
   3  10   5     2410.87     2280.54     59.41 o
   4  10   5     3518.32     3543.52     98.50 o
   5  10   5      771.50      760.69     47.87 o
   6  10   5      200.50      251.58     40.61 o
   7  10   5        6.36        9.65     30.85 o
   8  10   5      130.66      132.07     37.95 o
   9  10   5       62.06       26.06     36.53 o
  10  10   5       16.85      -27.63     41.17 o
  11  10   5      301.64      298.47     55.78 o
 -15  11   5       11.90      -11.50     42.14 o
 -14  11   5      364.97      359.25     83.00 o
 -13  11   5      328.19      312.91     70.27 o
 -12  11   5       94.99       40.15     35.20 o
 -11  11   5        7.10      -29.44     29.44 o
 -10  11   5       18.09        0.60     28.89 o
  -9  11   5      348.14      384.14     41.93 o
  -8  11   5       19.07       -1.94     25.61 o
  -7  11   5      349.03      443.43     41.16 o
  -6  11   5     2258.60     2305.32     71.07 o
  -5  11   5      936.38     1024.77     85.28 o
  -4  11   5      736.90      714.85     39.16 o
  -3  11   5      786.94      568.92     28.82 o
  -2  11   5      719.11      995.62     36.28 o
   0  11   5     4834.20     5074.61    127.16 o
   1  11   5      212.09      163.57     26.49 o
   2  11   5     5604.36     5785.57    111.04 o
   3  11   5     1594.60     1458.47     61.89 o
   4  11   5      426.72      455.79     72.23 o
   5  11   5      474.73      475.24     46.67 o
   6  11   5     1521.89     1473.63     65.64 o
   7  11   5      120.53      149.40     59.94 o
   8  11   5     2277.48     2090.33     87.56 o
   9  11   5       29.73      -12.14     40.26 o
  10  11   5      622.92      748.68     68.85 o
 -14  12   5        0.61      -43.70     43.70 o
 -13  12   5        9.84       19.83     40.45 o
 -12  12   5      118.68       63.22     39.36 o
 -11  12   5      293.90      391.86     85.17 o
 -10  12   5       60.47       55.98     34.96 o
  -9  12   5      180.67      251.46     50.15 o
  -8  12   5      323.27      401.92     57.98 o
  -7  12   5       27.39        6.61     26.90 o
  -6  12   5      155.81      108.60     31.00 o
  -5  12   5       34.80       40.95     26.55 o
  -4  12   5      163.84      258.43     33.10 o
  -3  12   5      872.95      980.16     45.32 o
  -2  12   5     1032.36      935.97     49.53 o
  -1  12   5      432.34      422.05     64.61 o
   0  12   5      542.48      551.24     47.17 o
   1  12   5      363.60      327.47     33.15 o
   2  12   5       12.18       42.00     26.66 o
   3  12   5      324.88      318.21     41.60 o
   4  12   5     1480.11     1294.31     61.12 o
   5  12   5     2058.28     1946.04     76.36 o
   6  12   5     3018.30     2969.20     97.83 o
   7  12   5      141.19       95.31     58.20 o
   8  12   5      101.67       56.73     56.13 o
   9  12   5      135.99       78.37     44.31 o
 -13  13   5      497.66      560.80    105.73 o
 -12  13   5      327.77      299.53     56.56 o
 -11  13   5      148.32      106.02     41.03 o
 -10  13   5       26.85       55.42     36.16 o
  -9  13   5      220.47      263.15     42.44 o
  -8  13   5      238.46      273.90     74.40 o
  -7  13   5       74.89        1.08     44.60 o
  -6  13   5      587.17      592.49     48.90 o
  -5  13   5      134.45      159.68     32.59 o
  -4  13   5       11.14        5.90     31.54 o
  -3  13   5       39.75       74.40     47.64 o
  -2  13   5      160.29      398.77     66.57 o
   0  13   5      107.46      115.97     40.25 o
   1  13   5     2370.18     2402.61     66.87 o
   2  13   5     1674.17     1560.53     67.68 o
   3  13   5      193.52      216.38     58.41 o
   4  13   5        1.10      -14.02     34.58 o
   5  13   5      390.84      478.49     50.58 o
   6  13   5      165.05      110.42     53.30 o
   7  13   5      855.82      829.17     57.91 o
   8  13   5       23.46      -32.91     40.99 o
 -12  14   5       38.09       32.70     51.12 o
 -11  14   5      220.96      218.14     93.66 o
 -10  14   5       64.69       16.00     37.77 o
  -9  14   5      363.27      404.54     50.21 o
  -8  14   5       70.28       26.37     33.11 o
  -7  14   5       46.73        6.15     34.98 o
  -6  14   5      316.17      384.67     44.96 o
  -5  14   5        1.57      -13.05     47.86 o
  -4  14   5       36.15       25.02     45.47 o
  -3  14   5      273.11      307.84     64.61 o
  -2  14   5      132.03      161.42     57.87 o
  -1  14   5      116.87       70.06     36.30 o
   0  14   5      219.72      229.39     41.89 o
   1  14   5        9.74      -16.34     47.21 o
   2  14   5       57.79       14.01     34.03 o
   3  14   5     1647.10     1590.71     70.97 o
   4  14   5      807.70      799.18     56.89 o
   5  14   5      546.62      682.96     62.82 o
   6  14   5      186.79      151.62     44.74 o
   7  14   5        2.44        9.49     44.17 o
 -11  15   5        9.44        2.03     44.93 o
 -10  15   5       64.37      101.44     46.77 o
  -9  15   5       36.00       35.24     39.58 o
  -8  15   5       65.31      102.91     39.08 o
  -7  15   5       54.02       26.11     57.00 o
  -6  15   5       82.80      109.21     62.00 o
  -5  15   5       51.42      107.69     58.09 o
  -4  15   5        1.76       31.98     54.82 o
  -3  15   5       87.57       45.90     53.74 o
  -2  15   5      197.86      342.64     69.62 o
  -1  15   5       37.35        9.57     57.22 o
   0  15   5      813.40      910.56     56.91 o
   1  15   5        0.63      -31.94     35.32 o
   2  15   5     1964.35     1990.74     82.05 o
   3  15   5        1.14       -3.21     40.81 o
   4  15   5       92.16       61.73     44.46 o
   5  15   5        0.08       28.91     44.60 o
   6  15   5      660.96      883.29     74.83 o
  -9  16   5       19.77       58.52     68.53 o
  -8  16   5       13.07       30.46     63.96 o
  -7  16   5       36.50       93.76     68.31 o
  -6  16   5        6.48        4.13     59.39 o
  -5  16   5        1.60      -22.84     55.26 o
  -4  16   5      291.53      335.90     75.93 o
  -3  16   5      352.49      518.43     83.97 o
  -2  16   5      706.93      675.28     92.46 o
   0  16   5       42.21       50.25     56.35 o
   1  16   5       59.46       29.39     44.16 o
   2  16   5      142.46      134.43     46.97 o
   3  16   5       52.16       37.73     45.07 o
   4  16   5      587.87      834.14     72.92 o
  -7  17   5        7.83       -2.18     67.88 o
  -6  17   5      100.44       68.09     72.01 o
  -5  17   5       63.72      189.27     73.97 o
  -4  17   5       65.74       47.64     73.53 o
  -3  17   5       11.33       46.12     67.88 o
   0  17   5      108.49       77.67     64.18 o
   1  17   5      428.70      583.47     92.02 o
   2  17   5      340.23      357.06     58.81 o
 -18   0   6      139.87       86.37     59.17 o
 -16   0   6     2350.38     2345.20    116.39 o
 -14   0   6      707.71      650.26     58.52 o
 -12   0   6    16731.68    16737.17    395.62 o
 -10   0   6    32879.70    32680.06    552.47 o
  -8   0   6     4234.09     4169.59     87.64 o
  -6   0   6     1855.26     2793.15     61.75 o
  -4   0   6    67534.84    63447.18   1035.23 o
  -2   0   6     8911.18     9980.83    259.97 o
   0   0   6      267.98      322.01     16.70 o
   2   0   6     2011.96     2213.96     53.16 o
   4   0   6       30.82      112.87     21.65 o
   6   0   6     2106.31     2302.35     64.58 o
   8   0   6       35.61       27.09     24.72 o
  10   0   6     2862.32     2527.49     80.24 o
 -19   1   6        5.32      -40.74     40.74 o
 -18   1   6       11.99       47.64     39.49 o
 -17   1   6      267.46      256.55     42.98 o
 -16   1   6      502.52      711.00     58.27 o
 -15   1   6     1415.40     1338.51     60.19 o
 -14   1   6      606.30      545.50     43.29 o
 -13   1   6     3356.10     3607.14     95.14 o
 -12   1   6     1521.97     1599.35     44.53 o
 -11   1   6       50.12       43.57     15.92 o
 -10   1   6       37.14       51.00     21.35 o
  -9   1   6     2364.19     2533.40     43.90 o
  -8   1   6    17871.54    15737.16    193.82 o
  -7   1   6     3029.50     3142.11     62.15 o
  -6   1   6     5172.92     6674.11    101.11 o
  -5   1   6    28826.42    27133.17    320.23 o
  -4   1   6      194.24      449.92     17.13 o
  -3   1   6      783.99      729.74     25.14 o
  -2   1   6    12264.77    15137.17    268.46 o
  -1   1   6    12431.96    11006.87    158.96 o
   0   1   6     1140.34     1402.55     25.08 o
   1   1   6     2421.19     2887.06     44.11 o
   2   1   6     1940.92     1764.49     32.16 o
   3   1   6      126.34      102.92     11.82 o
   4   1   6      571.19      589.62     20.89 o
   5   1   6       49.48       72.79     15.14 o
   6   1   6       38.89       19.39     14.51 o
   7   1   6      551.43      644.68     26.09 o
   8   1   6       39.70       12.98     16.63 o
   9   1   6       10.57       23.21     19.71 o
  10   1   6     1229.59     1059.94     96.50 o
  11   1   6      291.36      287.77     55.04 o
 -19   2   6      583.49      581.40     61.05 o
 -18   2   6       33.22       18.01     40.58 o
 -17   2   6     1662.95     1843.58     76.92 o
 -16   2   6       16.44        2.47     32.95 o
 -15   2   6      157.22      170.03     35.54 o
 -14   2   6       16.95       33.15     26.08 o
 -13   2   6     2444.88     2379.61     57.90 o
 -12   2   6      530.76      572.58     29.19 o
 -11   2   6    14264.00    15087.79    223.69 o
 -10   2   6      211.17      129.33     25.59 o
  -8   2   6        2.45        5.43      8.79 o
  -7   2   6      909.43      658.68     18.97 o
  -6   2   6       15.84       -1.13      7.39 o
  -5   2   6    20739.10    21570.43    293.85 o
  -4   2   6     2512.29     2994.36     51.80 o
  -3   2   6    40181.65    35091.36   1010.14 o
  -2   2   6      809.74      966.22     33.72 o
  -1   2   6     1860.93     1551.84     45.51 o
   0   2   6      270.96      233.76     14.89 o
   1   2   6       32.86       29.02      8.03 o
   2   2   6      153.14      100.66     10.67 o
   3   2   6     2869.85     3637.14     56.33 o
   4   2   6        7.92        1.60     10.34 o
   5   2   6     1246.50      987.62     27.29 o
   6   2   6        5.89       -4.33     13.38 o
   7   2   6        3.04       -6.76     15.30 o
   8   2   6       40.32       29.36     17.24 o
   9   2   6       54.22       77.56     25.77 o
  10   2   6       15.57      -28.28     30.61 o
  11   2   6     1728.89     1840.20     74.03 o
  12   2   6       60.20       16.38     38.84 o
 -19   3   6       38.18       12.61     43.48 o
 -18   3   6        3.47       18.90     37.45 o
 -17   3   6       70.08       41.23     36.20 o
 -16   3   6      419.36      462.26     57.00 o
 -15   3   6     3313.94     3190.42     95.67 o
 -14   3   6       41.56       10.01     20.36 o
 -13   3   6     5529.27     5586.53    103.57 o
 -12   3   6      306.41      296.31     55.07 o
 -11   3   6       15.04       -0.89     16.26 o
 -10   3   6        9.79      -13.62     13.62 o
  -9   3   6    13181.35    14976.14    186.67 o
  -8   3   6     9716.93     9709.46    125.50 o
  -7   3   6     6964.43     7340.95     97.35 o
  -6   3   6     1732.70     2033.16     35.28 o
  -5   3   6     7854.06     7518.53    135.49 o
  -4   3   6     1386.23     1238.42     27.81 o
  -3   3   6      207.88      144.92     11.45 o
  -2   3   6      105.48      130.29     70.81 o
  -1   3   6     6584.97     7131.63    395.94 o
   0   3   6      474.41      369.48     24.53 o
   1   3   6     4869.09     4615.75     75.42 o
   2   3   6     2522.08     2287.73     45.16 o
   3   3   6      948.84     1054.47     60.26 o
   4   3   6       92.83       20.75     17.30 o
   5   3   6      497.30      513.35     21.09 o
   6   3   6      773.67      744.80     26.29 o
   7   3   6      160.77      114.71     25.21 o
   8   3   6      572.21      433.71     44.90 o
   9   3   6      557.83      631.39    100.62 o
  10   3   6     1810.69     1828.44    114.43 o
  11   3   6       43.47       19.74     36.30 o
  12   3   6       64.54       82.47     41.76 o
 -19   4   6       22.74      -28.60     41.92 o
 -18   4   6      128.18       96.06     55.48 o
 -17   4   6       54.33       31.87     60.48 o
 -16   4   6     1227.79     1152.47     68.53 o
 -15   4   6      697.36      683.62     37.49 o
 -14   4   6        0.53        1.17     21.36 o
 -13   4   6       94.34       90.98     37.01 o
 -12   4   6     7763.07     8107.81    254.16 o
 -11   4   6     2481.92     2615.24     86.19 o
 -10   4   6    12929.64    12628.72    191.26 o
  -9   4   6     1754.12     1736.38     43.01 o
  -8   4   6     1184.66      936.67     22.74 o
  -7   4   6       50.88       -5.18      9.16 o
  -6   4   6        6.93       10.43      8.33 o
  -5   4   6      259.21      369.64     16.70 o
  -4   4   6    20401.66    22554.33    312.31 o
  -3   4   6     1515.46     1263.20     30.28 o
  -2   4   6     6144.71     7117.55    349.06 o
  -1   4   6      645.50      599.22     36.33 o
   0   4   6      584.46     1086.79     40.36 o
   1   4   6      649.94      567.24     23.33 o
   2   4   6      109.10       26.55      9.11 o
   3   4   6        2.54       24.04     10.71 o
   4   4   6      172.97      157.98     38.44 o
   5   4   6     1701.39     1726.79     54.32 o
   6   4   6     1561.97     1959.45     66.04 o
   7   4   6       10.90      -13.18     19.43 o
   8   4   6        0.66        3.93     22.04 o
   9   4   6        6.59        1.60     31.33 o
  10   4   6     1339.85     1264.34     61.90 o
  11   4   6       19.74       -8.19     36.67 o
  12   4   6      311.13      380.34     54.60 o
  13   4   6       97.78       79.65     53.91 o
 -18   5   6        0.75       13.01     41.12 o
 -17   5   6       33.31      -11.53     38.07 o
 -16   5   6      692.86      646.44     50.37 o
 -15   5   6      270.72      278.04     44.82 o
 -14   5   6     1556.41     1540.27     50.75 o
 -13   5   6     1092.74     1089.94     56.05 o
 -12   5   6      616.15      532.18     30.10 o
 -11   5   6      367.10      406.42     36.52 o
 -10   5   6      107.84      164.86     25.73 o
  -9   5   6      871.45      882.36     31.48 o
  -8   5   6     6456.37     6473.31    107.62 o
  -7   5   6      186.21      206.55     13.97 o
  -6   5   6     8288.98     9653.30    143.21 o
  -5   5   6    11678.15    12238.22    177.38 o
  -4   5   6      196.64      163.53     15.52 o
  -3   5   6      210.27      203.17     18.21 o
  -2   5   6     2677.97     2224.42     42.19 o
  -1   5   6    10425.68    10355.93    235.51 o
   0   5   6     2419.89     2286.30     67.66 o
   1   5   6      540.18      481.12     23.47 o
   2   5   6      117.84       79.11     16.35 o
   3   5   6      415.95      382.95     24.11 o
   4   5   6      166.35      188.29     21.40 o
   5   5   6      377.84      347.14     27.29 o
   6   5   6     1138.83     1088.73     39.10 o
   7   5   6      335.36      341.69     29.60 o
   8   5   6     2144.77     1928.41     96.05 o
   9   5   6        4.80      -27.37     31.62 o
  10   5   6      534.35      549.65     59.17 o
  11   5   6      264.49      196.97     55.80 o
  12   5   6      223.90      165.31     74.95 o
 -18   6   6       36.61        9.65     43.65 o
 -17   6   6      521.54      633.25    128.14 o
 -16   6   6       20.54       18.20     29.38 o
 -15   6   6      215.33      195.12     31.75 o
 -14   6   6      278.98      202.73     31.45 o
 -13   6   6      371.41      418.88     33.86 o
 -12   6   6      748.96      905.03     37.59 o
 -11   6   6    11732.82    11719.55    184.88 o
 -10   6   6       51.72       47.03     19.72 o
  -9   6   6    22671.83    24345.64    345.95 o
  -8   6   6      451.91      372.92     24.01 o
  -7   6   6       30.70        3.52     16.14 o
  -6   6   6      150.11      152.26     15.38 o
  -5   6   6    19794.23    21586.79    302.20 o
  -4   6   6      255.88      394.94     18.65 o
  -3   6   6    19880.46    17396.87    296.73 o
  -2   6   6      758.81     1060.34     43.95 o
  -1   6   6     1817.37     2141.39     43.22 o
   0   6   6       11.79       49.90     29.15 o
   1   6   6      105.79      112.59     17.31 o
   2   6   6        0.98       -2.69     14.74 o
   3   6   6     1565.18     2358.06     56.00 o
   4   6   6      441.06      459.62     27.32 o
   5   6   6      365.27      450.89     30.51 o
   6   6   6      329.09      259.92     26.97 o
   7   6   6        6.00       24.66     26.52 o
   8   6   6       20.49      -10.45     30.23 o
   9   6   6       11.37        4.97     31.53 o
  10   6   6      154.82      129.60     40.45 o
  11   6   6     1076.87     1209.58     65.98 o
  12   6   6      313.63      227.56     52.34 o
 -18   7   6       27.06       12.19     64.94 o
 -17   7   6        3.11       23.40     35.25 o
 -16   7   6      240.59      222.23     36.78 o
 -15   7   6     2349.76     2141.20     65.22 o
 -14   7   6        1.16       -9.61     26.47 o
 -13   7   6     5983.21     6180.39    131.12 o
 -12   7   6       35.30       49.03     22.25 o
 -11   7   6      345.15      346.86     46.84 o
 -10   7   6      730.76      591.03     30.19 o
  -9   7   6    15185.63    16403.26    297.84 o
  -8   7   6     4285.24     4272.05     98.74 o
  -7   7   6    12056.45    11222.81    209.68 o
  -6   7   6     1236.41     1239.13     32.31 o
  -5   7   6     4272.76     4887.52     82.44 o
  -4   7   6     2487.67     2785.36     54.59 o
  -3   7   6      869.04      738.62     25.50 o
  -2   7   6       10.60       27.01     17.80 o
  -1   7   6     8285.57     9562.16    145.85 o
   0   7   6       50.19       62.46     19.82 o
   1   7   6     4600.58     4578.55     86.27 o
   2   7   6      401.76      425.32     28.44 o
   3   7   6     2080.40     2234.10     55.74 o
   4   7   6      171.56      114.01     23.85 o
   5   7   6      140.67      114.62     27.94 o
   6   7   6       69.57       13.73     25.71 o
   7   7   6      131.57      114.60     32.47 o
   8   7   6      235.91      231.47     53.08 o
   9   7   6      347.17      346.22     46.45 o
  10   7   6      160.19      136.83     41.48 o
  11   7   6       27.29       61.74     50.91 o
  12   7   6        8.62       25.01     57.32 o
 -17   8   6      234.16      235.53     41.21 o
 -16   8   6      297.58      244.08     38.53 o
 -15   8   6      350.72      290.01     37.48 o
 -14   8   6       77.19       32.82     28.04 o
 -13   8   6      161.92      160.11     28.67 o
 -12   8   6     1087.87     1029.55     42.97 o
 -11   8   6     3346.52     3169.04     73.38 o
 -10   8   6     1250.32     1230.09     51.16 o
  -9   8   6      448.75      545.59     36.42 o
  -8   8   6      543.55      415.73     39.16 o
  -7   8   6       40.69       42.53     20.92 o
  -6   8   6      151.70      156.76     23.08 o
  -5   8   6     1018.62      905.72     29.58 o
  -4   8   6     9816.19    10219.42    156.25 o
  -3   8   6     8223.62     8144.49    129.28 o
  -2   8   6     4385.45     4547.51     97.69 o
  -1   8   6       92.01       51.24     20.48 o
   0   8   6     1724.41     1690.03     57.83 o
   1   8   6      142.04      100.97     20.54 o
   2   8   6      873.42      622.36     31.45 o
   3   8   6      340.99      367.40     30.14 o
   4   8   6      362.09      259.05     28.08 o
   5   8   6      886.20     1037.04     40.81 o
   6   8   6      673.48      651.89     44.73 o
   7   8   6        1.29       42.12     32.27 o
   8   8   6       80.47       40.81     35.35 o
   9   8   6      349.23      339.79     49.53 o
  10   8   6      440.99      385.65     52.85 o
  11   8   6      129.80      138.17     46.88 o
 -17   9   6       27.96        8.47     36.43 o
 -16   9   6      261.73      162.31     37.80 o
 -15   9   6        0.40        4.84     30.32 o
 -14   9   6     1322.34     1233.50     50.60 o
 -13   9   6      309.75      281.01     33.02 o
 -12   9   6      688.26      664.22     47.10 o
 -11   9   6     1145.25     1106.64     64.72 o
 -10   9   6       53.34       81.82     72.99 o
  -9   9   6      744.06      731.00     40.42 o
  -8   9   6     3715.06     3852.85     96.48 o
  -7   9   6     3277.89     3403.53     86.44 o
  -6   9   6     2172.54     2571.84     76.25 o
  -5   9   6        0.59        6.21     19.18 o
  -4   9   6      537.26      537.11     27.84 o
  -3   9   6      578.75      549.74     26.32 o
  -2   9   6     2607.05     2320.66    103.32 o
  -1   9   6       31.88       14.70     22.07 o
   0   9   6     1103.50     1004.08     46.11 o
   1   9   6       39.58       17.07     19.08 o
   2   9   6        8.65       14.45     20.48 o
   3   9   6        0.43        0.67     19.56 o
   4   9   6       16.20       53.22     23.49 o
   5   9   6      233.80      206.27     36.80 o
   6   9   6      261.00      177.02     35.74 o
   7   9   6        0.98       33.14     34.16 o
   8   9   6     1138.15     1117.71    106.06 o
   9   9   6       81.00      102.02     38.23 o
  10   9   6      275.83      213.89     48.44 o
  11   9   6        4.25       10.96     43.76 o
 -16  10   6      234.86      320.49     44.57 o
 -15  10   6       27.20       14.61     41.84 o
 -14  10   6        0.54       14.03     34.30 o
 -13  10   6      201.92      260.49     84.74 o
 -12  10   6       17.31       14.22     31.92 o
 -11  10   6     2043.52     2064.11     72.65 o
 -10  10   6      832.43      809.35     45.20 o
  -9  10   6     5328.98     5194.21    123.65 o
  -8  10   6      230.75      221.12     31.78 o
  -7  10   6      452.80      471.77     71.90 o
  -6  10   6     1772.05     1740.45     58.48 o
  -5  10   6     2474.74     2422.91     70.70 o
  -4  10   6       17.33      -17.31     31.97 o
  -3  10   6      630.99      618.44     28.74 o
  -2  10   6       55.00       16.99     24.78 o
  -1  10   6      473.74      461.68     40.28 o
   0  10   6      895.72      827.13     45.69 o
   1  10   6      718.11      615.84     33.63 o
   2  10   6      111.11      102.31     29.38 o
   3  10   6      233.00      189.78     35.50 o
   4  10   6       18.70       26.46     29.29 o
   5  10   6      181.53      189.38     36.67 o
   6  10   6      143.90      188.21     37.91 o
   7  10   6       17.36      -33.07     33.07 o
   8  10   6        0.72       54.95     39.99 o
   9  10   6        4.85       23.24     41.19 o
  10  10   6      204.25      197.65     50.27 o
 -15  11   6      995.01      984.17     63.16 o
 -14  11   6       56.99        2.65     39.03 o
 -13  11   6     1361.13     1373.48     66.75 o
 -12  11   6       51.33        8.24     32.47 o
 -11  11   6      129.79      150.11     65.59 o
 -10  11   6      365.31      325.81     39.60 o
  -9  11   6     1825.75     1967.00     70.25 o
  -8  11   6      238.66      288.69     83.97 o
  -7  11   6     6313.89     5897.37    133.81 o
  -6  11   6      986.05      945.45     45.82 o
  -5  11   6     4483.28     4013.79     99.03 o
  -4  11   6       77.99       51.59     41.66 o
  -3  11   6      232.51      188.22     31.99 o
  -2  11   6        1.52      -12.02     25.66 o
  -1  11   6     2230.61     2055.31     71.36 o
   0  11   6      372.57      430.78     40.72 o
   1  11   6     1028.83     1086.96     43.22 o
   2  11   6        6.32       -4.56     24.55 o
   3  11   6       99.80      123.79     34.29 o
   4  11   6        6.09      -12.26     30.58 o
   5  11   6      157.94      244.37     41.63 o
   6  11   6        0.11      -20.09     35.25 o
   7  11   6      234.28      325.02     46.98 o
   8  11   6       75.25       23.05     38.71 o
   9  11   6       66.34       41.82     48.08 o
 -15  12   6        7.82      117.04     66.57 o
 -14  12   6       14.46      -37.11     41.65 o
 -13  12   6      236.15      226.20     45.63 o
 -12  12   6      634.55      694.35     53.05 o
 -11  12   6     1250.41     1176.54     61.39 o
 -10  12   6      714.49      652.72     50.30 o
  -9  12   6       79.77       98.08     33.23 o
  -8  12   6      131.16       99.64     31.99 o
  -7  12   6       19.84       18.85     28.37 o
  -6  12   6        1.21        8.66     26.55 o
  -5  12   6       42.38       53.74     41.55 o
  -4  12   6     2512.31     2644.34    122.48 o
  -3  12   6     6439.69     6671.00    226.47 o
  -2  12   6     2511.91     2590.59     83.57 o
  -1  12   6        8.38      -15.70     29.30 o
   0  12   6       62.24       15.46     30.94 o
   1  12   6       94.49       67.59     26.72 o
   2  12   6      234.62      206.37     38.31 o
   3  12   6       57.63       23.44     32.63 o
   4  12   6       24.89       -7.32     51.67 o
   5  12   6        0.27       -9.82     34.97 o
   6  12   6       89.37      133.10     60.59 o
   7  12   6        3.11       19.70     39.43 o
   8  12   6       38.48       78.71     44.19 o
   9  12   6      249.34      256.74     56.49 o
 -14  13   6      583.32      689.91     68.07 o
 -13  13   6        1.84       -3.93     42.71 o
 -12  13   6     1122.02     1118.45     63.89 o
 -11  13   6      198.18      175.50     44.29 o
 -10  13   6       75.22       83.13     37.40 o
  -9  13   6        2.20       65.39     46.56 o
  -8  13   6     2454.49     2359.83    202.54 o
  -7  13   6      539.44      567.84     47.54 o
  -6  13   6     1152.73     1352.52     93.98 o
  -5  13   6      170.91      146.85     51.12 o
  -4  13   6      134.53      293.26     62.00 o
  -3  13   6       54.73       35.24     50.04 o
  -2  13   6      714.32      792.50     51.30 o
  -1  13   6        9.76      -25.16     32.64 o
   0  13   6      243.54      173.66     56.89 o
   1  13   6       74.78       96.08     30.05 o
   2  13   6      342.79      240.01     42.71 o
   3  13   6        5.77       -4.82     37.42 o
   4  13   6        5.40        6.25     37.88 o
   5  13   6        0.76      -19.20     45.69 o
   6  13   6       11.01      -19.12     39.46 o
   7  13   6        3.27       31.81     44.32 o
   8  13   6      190.96      152.13     49.01 o
 -12  14   6      129.09      140.45     48.58 o
 -11  14   6       48.10       70.56     40.13 o
 -10  14   6     1135.66     1219.57     64.21 o
  -9  14   6      252.49      274.54     69.18 o
  -8  14   6      185.98      134.66     63.53 o
  -7  14   6        6.39       45.25     46.12 o
  -6  14   6      653.96      697.25     80.71 o
  -5  14   6      365.86      374.84     71.14 o
  -4  14   6      159.08      227.56     63.96 o
  -3  14   6      172.62       26.98     50.91 o
  -2  14   6        4.51       38.07     55.04 o
  -1  14   6       24.51        1.80     74.19 o
   0  14   6      299.56      324.27     36.34 o
   1  14   6        1.64        7.12     36.61 o
   2  14   6       14.42       43.44     40.15 o
   3  14   6        0.40      -32.49     37.06 o
   4  14   6        7.65       13.74     39.37 o
   5  14   6        1.31       45.68     44.81 o
   6  14   6        0.44      -43.05     44.56 o
 -11  15   6       76.10       88.33     73.10 o
 -10  15   6       64.91       43.29     61.35 o
  -9  15   6      172.31      193.40     68.31 o
  -8  15   6        1.72       45.90     59.39 o
  -7  15   6     2133.79     1879.86    118.57 o
  -6  15   6        5.75       37.85     60.26 o
  -5  15   6     1169.13     1120.83     89.41 o
  -4  15   6       73.47      104.64     61.35 o
  -3  15   6       33.32      -20.23     52.65 o
  -2  15   6       68.37       24.80     59.83 o
  -1  15   6      649.22      685.50     88.98 o
   0  15   6        1.69       10.51     36.73 o
   1  15   6      305.38      332.97     51.29 o
   2  15   6       52.78        1.32     62.76 o
   3  15   6        0.89      -20.88     42.82 o
   4  15   6       54.11       93.24     45.31 o
   5  15   6       34.05       35.07     47.64 o
  -9  16   6      249.79      195.80     75.93 o
  -8  16   6        5.00      -36.55     60.91 o
  -7  16   6       46.96       45.69     65.27 o
  -6  16   6       16.04      -13.05     60.48 o
  -5  16   6      300.07      484.49     87.02 o
  -4  16   6       10.96        5.00     59.83 o
  -3  16   6     1479.99     1344.90    104.86 o
  -2  16   6      111.68       98.12     67.22 o
   0  16   6      178.37      159.90     59.39 o
   1  16   6       25.67       59.58     42.53 o
   2  16   6        0.40      -38.95     42.77 o
   3  16   6       45.51       36.64     77.12 o
  -6  17   6      209.92      270.63     84.63 o
  -5  17   6        2.88      -29.37     67.01 o
  -4  17   6      179.13      109.65     75.49 o
  -3  17   6        2.97       -0.87     70.27 o
  -1  17   6        4.96      -51.78     62.44 o
   0  17   6       20.75      -10.22     62.65 o
 -19   0   7      815.84     1051.21     93.76 o
 -17   0   7      970.05      857.59     77.67 o
 -15   0   7      344.35      478.40     65.05 o
 -13   0   7        2.83       44.82     36.33 o
 -11   0   7        0.93       -0.01     19.10 o
  -9   0   7     4021.95     4429.10     94.72 o
  -7   0   7     3305.09     3545.04    106.49 o
  -5   0   7    28011.07    28701.01    479.43 o
  -3   0   7    98960.77    91600.69   2139.18 o
  -1   0   7    13853.63    13963.92    241.59 o
   1   0   7    12854.40    14100.75    336.88 o
   3   0   7    33074.40    33018.14   1635.66 o
   5   0   7    21436.10    24080.21    956.14 o
   7   0   7       99.35       63.00     26.33 o
   9   0   7     7123.12     6688.40    221.90 o
 -19   1   7      234.94      234.49     47.99 o
 -18   1   7        0.32       -7.16     38.76 o
 -17   1   7      492.32      620.17     57.21 o
 -16   1   7      330.57      292.26     77.12 o
 -15   1   7      156.59       82.75     30.15 o
 -14   1   7     2197.70     2506.95    110.08 o
 -13   1   7      148.30      129.96     44.69 o
 -12   1   7      912.62      675.60     30.32 o
 -11   1   7      639.78      735.16     24.81 o
 -10   1   7      904.93      730.30     23.13 o
  -9   1   7     1879.38     1661.24     34.26 o
  -8   1   7      573.76      542.48     18.51 o
  -7   1   7     6986.62     7258.83    111.07 o
  -6   1   7     3541.93     3631.46     54.36 o
  -5   1   7      789.70      802.76     46.34 o
  -4   1   7      233.27      269.79     20.25 o
  -3   1   7      367.88      721.01     31.07 o
  -2   1   7    26277.09    21820.30    380.88 o
  -1   1   7     9019.04    11103.98    162.20 o
   0   1   7     6872.51     6546.21     86.82 o
   1   1   7    26731.13    25242.35    301.62 o
   2   1   7      219.90      219.79     14.24 o
   3   1   7      306.17      234.61     31.06 o
   4   1   7       47.43       31.53     13.55 o
   5   1   7     7092.70     7686.17    191.70 o
   6   1   7     1096.65     1219.96     33.54 o
   7   1   7     2344.87     2030.40     90.30 o
   8   1   7     1499.83     1582.72     83.49 o
   9   1   7      448.71      451.28     46.15 o
  10   1   7       59.64       46.46     51.23 o
  11   1   7       31.65        3.05     53.30 o
 -19   2   7        0.39       10.55     43.48 o
 -18   2   7     3635.80     3572.62    122.70 o
 -17   2   7        3.74       25.53     33.89 o
 -16   2   7      465.78      424.81     59.72 o
 -15   2   7      111.03       52.69     31.42 o
 -14   2   7     2202.25     2479.03     77.13 o
 -13   2   7       11.17        7.20     19.57 o
 -12   2   7     1581.94     1488.81     50.84 o
 -11   2   7       36.17       72.67     17.54 o
 -10   2   7     1132.32     1337.76     38.72 o
  -9   2   7        6.23       19.65     10.62 o
  -8   2   7      812.81      974.89     29.39 o
  -7   2   7      696.30      578.69     19.75 o
  -6   2   7     5063.00     5495.10     76.13 o
  -5   2   7      186.83      164.17     22.08 o
  -4   2   7    20566.78    22515.88    520.16 o
  -3   2   7      135.59       34.85     14.14 o
  -2   2   7     8488.05    10044.72    368.10 o
  -1   2   7      115.26       54.36     16.76 o
   0   2   7      271.89      312.11     18.03 o
   1   2   7      102.79      115.00     11.19 o
   2   2   7    21155.94    19800.14    241.55 o
   3   2   7      224.38      411.66     18.14 o
   4   2   7    13373.13    12833.13    284.11 o
   5   2   7      221.90      275.31     23.83 o
   6   2   7       38.55       79.00     21.05 o
   7   2   7        0.29      -18.83     18.83 o
   8   2   7       25.08       50.77     36.54 o
   9   2   7        4.43        0.49     25.02 o
  10   2   7     1382.73     1513.94     99.42 o
  11   2   7       34.16       44.82     61.57 o
  12   2   7      239.93      265.63     71.57 o
 -19   3   7       33.85       65.74     44.37 o
 -18   3   7       42.51       19.90     37.25 o
 -17   3   7     1382.48     1345.80     65.69 o
 -16   3   7     1540.67     1474.89     64.18 o
 -15   3   7       12.08       29.21     29.91 o
 -14   3   7      746.67      683.57     33.66 o
 -13   3   7      953.29      933.18     37.46 o
 -12   3   7        8.41        6.33     16.93 o
 -10   3   7       64.36       53.50     16.11 o
  -9   3   7     2278.27     2164.15     39.87 o
  -8   3   7       83.03      151.26     16.86 o
  -7   3   7      413.62      463.10     19.88 o
  -6   3   7      857.87      709.41     19.80 o
  -5   3   7     1212.01     1340.00     30.94 o
  -4   3   7        2.20        6.97      8.35 o
  -3   3   7       23.61       43.72     23.17 o
  -2   3   7     6162.04     5969.78    123.25 o
  -1   3   7     1439.14     1696.02     51.74 o
   0   3   7     4112.56     4181.52     74.96 o
   1   3   7    11273.42    11815.03    149.12 o
   2   3   7     2694.86     2403.68     41.30 o
   3   3   7      507.33      474.62     24.03 o
   4   3   7       33.25       21.60     15.50 o
   5   3   7     3846.31     3950.67    100.68 o
   7   3   7       73.06       56.20     21.64 o
   8   3   7     2530.06     2631.20     66.92 o
   9   3   7      596.73      641.55     45.69 o
  10   3   7      130.81      116.11     67.77 o
  11   3   7       13.77      -39.81     53.08 o
  12   3   7      159.64      251.49     73.75 o
 -19   4   7      257.85      306.04     54.21 o
 -18   4   7       37.43       35.81     41.02 o
 -17   4   7      548.12      525.16     59.61 o
 -16   4   7       24.62        1.55     31.31 o
 -15   4   7       64.12       56.71     30.27 o
 -14   4   7       91.53       79.23     43.22 o
 -13   4   7       15.82       -4.45     20.67 o
 -12   4   7      335.83      318.95     27.94 o
 -11   4   7       55.73       63.11     26.36 o
 -10   4   7       40.78       34.90     16.28 o
  -9   4   7     1095.38     1088.46     33.55 o
  -8   4   7      710.67      847.86     28.61 o
  -7   4   7     1023.02     1135.56     26.31 o
  -6   4   7        0.77       -9.98      9.98 o
  -5   4   7    13044.27    12317.56    234.85 o
  -4   4   7      868.62     1140.45     34.88 o
  -3   4   7    38976.40    34478.93   1357.91 o
  -2   4   7      542.02      594.96     31.69 o
  -1   4   7     2066.83     1975.22     66.24 o
   0   4   7        4.84        9.61     12.41 o
   1   4   7     8996.16     9235.19    183.29 o
   2   4   7      544.15      527.60     33.16 o
   3   4   7    14098.01    14650.37    275.13 o
   4   4   7       53.82       46.13     19.38 o
   5   4   7    11458.27    12239.10    191.74 o
   6   4   7      193.19      260.65     28.25 o
   7   4   7      215.53      359.14     32.05 o
   8   4   7      178.16      212.84     29.40 o
   9   4   7     3615.08     3565.20    235.06 o
  10   4   7       16.67      -35.30     35.30 o
  11   4   7      401.37      486.21    120.63 o
  12   4   7       19.74       26.98     63.09 o
 -19   5   7      282.98      249.10     75.93 o
 -18   5   7        7.21      -43.28     46.12 o
 -17   5   7      210.38      257.94     52.32 o
 -16   5   7        3.36        1.34     46.01 o
 -15   5   7      573.58      561.35     72.88 o
 -14   5   7     1311.83     1333.23     52.23 o
 -13   5   7      215.22      253.24     43.13 o
 -12   5   7      477.84      452.64     45.26 o
 -11   5   7      150.44       89.55     20.45 o
 -10   5   7      581.95      524.69     27.76 o
  -9   5   7      458.97      499.54     25.11 o
  -8   5   7      339.12      406.91     21.60 o
  -7   5   7     6992.82     7104.77    111.37 o
  -6   5   7     1279.86     1167.12     30.52 o
  -5   5   7     2302.67     2585.74     49.86 o
  -4   5   7      196.43      380.16     17.68 o
  -2   5   7     9052.84     9288.20    200.26 o
  -1   5   7    13844.33    13423.66    250.49 o
   0   5   7      425.92      257.13     27.72 o
   1   5   7    18239.79    19298.24    280.28 o
   2   5   7      551.06      663.98     31.49 o
   3   5   7      244.19      314.36     26.77 o
   4   5   7      284.30      370.33     29.01 o
   5   5   7     2831.34     2703.28     63.54 o
   6   5   7     1350.64     1490.70     61.49 o
   7   5   7     3022.71     3308.16     75.96 o
   8   5   7      821.30      856.73     51.04 o
   9   5   7     1949.40     1811.47     73.34 o
  10   5   7      131.09      162.96     42.89 o
  11   5   7       20.27        0.91     48.30 o
  12   5   7       79.92       98.25     89.41 o
 -18   6   7     2076.18     2227.85    112.91 o
 -17   6   7       41.24        5.77     38.12 o
 -16   6   7       46.89       38.89     28.46 o
 -15   6   7       15.56       -7.92     24.71 o
 -14   6   7      321.00      404.85     53.74 o
 -13   6   7        3.30      -11.27     24.19 o
 -12   6   7       53.41       71.23     21.96 o
 -11   6   7       37.50       17.02     18.71 o
 -10   6   7        0.92      -12.06     17.23 o
  -9   6   7      225.62      331.31     46.20 o
  -8   6   7        4.88       -5.61     17.46 o
  -7   6   7      484.05      456.73     32.42 o
  -6   6   7     1775.76     1925.84     50.08 o
  -5   6   7     1342.19     1158.79     38.74 o
  -4   6   7     9187.98     9560.73    144.65 o
  -3   6   7       21.74       -4.83     10.01 o
  -2   6   7     4282.00     4370.70     74.23 o
  -1   6   7        1.37       -4.66     18.43 o
   0   6   7        0.58       27.86     20.37 o
   1   6   7       75.73       44.66     17.25 o
   2   6   7    20263.97    20877.26    304.53 o
   3   6   7     2279.39     2507.27     59.95 o
   4   6   7    10575.32    10822.39    174.55 o
   5   6   7       11.98       33.42     20.24 o
   6   6   7      523.68      551.01     32.56 o
   7   6   7      255.58      295.32     38.91 o
   8   6   7      523.72      680.06     78.10 o
   9   6   7        1.74       29.26     36.95 o
  10   6   7      947.34      906.08     60.12 o
  11   6   7      139.77       90.54     46.59 o
 -18   7   7        1.27       34.65     45.26 o
 -17   7   7      270.15      250.98     49.52 o
 -16   7   7     1298.60     1497.22     55.82 o
 -15   7   7       95.91       86.70     29.73 o
 -14   7   7      187.17      220.38     30.16 o
 -13   7   7       22.46       15.03     26.46 o
 -12   7   7        9.13       -9.86     21.67 o
 -11   7   7      162.71      181.93     24.38 o
 -10   7   7        3.53       -3.36     23.13 o
  -9   7   7       41.75       20.51     22.16 o
  -8   7   7        7.76       43.80     20.85 o
  -7   7   7      288.16      331.20     28.64 o
  -6   7   7      377.08      430.65     22.08 o
  -5   7   7      265.28      388.10     21.39 o
  -4   7   7       12.63       -2.85     12.25 o
  -3   7   7       60.66       49.21     13.06 o
  -2   7   7     2251.94     2405.13     69.64 o
  -1   7   7        2.80       -6.23     21.21 o
   0   7   7     3392.62     3293.46     87.62 o
   1   7   7     3715.76     3725.98     76.75 o
   2   7   7     4365.66     4398.51     87.12 o
   3   7   7      180.55      213.06     26.11 o
   4   7   7     1895.93     2151.36     56.90 o
   5   7   7      965.50      757.27     35.58 o
   6   7   7     4654.31     4432.45    114.89 o
   7   7   7       27.07      -13.14     30.38 o
   8   7   7     1756.89     1828.67    122.16 o
   9   7   7      113.28      164.10     40.99 o
  10   7   7      155.95      122.78     64.18 o
  11   7   7       12.98       22.14     47.36 o
 -17   8   7      333.08      376.22     42.73 o
 -16   8   7      156.61      141.08     33.42 o
 -15   8   7      260.93      278.23     37.89 o
 -14   8   7       11.85       37.84     27.20 o
 -13   8   7       69.83       19.99     25.64 o
 -12   8   7      228.62      259.63     29.02 o
 -11   8   7      422.36      474.63     80.82 o
 -10   8   7       17.85        5.04     24.10 o
  -9   8   7      456.31      435.02     43.84 o
  -8   8   7       62.24       75.88     23.73 o
  -7   8   7      701.62      626.38     68.86 o
  -6   8   7      344.09      346.43     27.46 o
  -5   8   7     3613.49     3890.23     72.36 o
  -4   8   7      140.12      265.01     46.00 o
  -3   8   7    13182.30    13498.32    256.34 o
  -2   8   7       77.21       20.65     21.52 o
  -1   8   7      249.77      360.68     35.12 o
   0   8   7      422.13      570.68     38.74 o
   1   8   7     4952.09     5211.55     99.43 o
   2   8   7      177.90      129.32     30.99 o
   3   8   7     2598.21     2511.47     63.25 o
   4   8   7      194.77      178.34     26.84 o
   5   8   7     1732.75     1990.77     57.74 o
   6   8   7       95.35       98.85     32.83 o
   7   8   7      278.31      294.85     41.94 o
   8   8   7      324.80      259.20     43.84 o
   9   8   7     1047.45     1097.10     63.62 o
  10   8   7      195.50      169.76     54.06 o
 -17   9   7       50.35        4.19     37.60 o
 -16   9   7       39.90        7.27     33.44 o
 -15   9   7      429.94      459.28     60.10 o
 -14   9   7        3.68       19.27     27.84 o
 -13   9   7       18.05       32.42     45.69 o
 -12   9   7       70.70       93.62     32.92 o
 -11   9   7       31.46       -2.66     26.20 o
 -10   9   7      160.60      145.54     30.25 o
  -9   9   7      234.59      333.83     63.42 o
  -8   9   7      247.25      174.35     38.40 o
  -7   9   7     3457.44     3778.52     92.68 o
  -6   9   7       66.73       30.09     21.61 o
  -5   9   7     1861.64     1705.22     43.55 o
  -4   9   7       30.24       33.20     22.79 o
  -3   9   7      956.01      984.30     47.83 o
  -2   9   7      101.35       77.60     70.27 o
  -1   9   7     8652.95     9273.90    382.02 o
   0   9   7      206.87      213.48     41.55 o
   1   9   7     8344.75     8865.58    151.48 o
   2   9   7       22.31       43.22     22.96 o
   3   9   7        1.43      -16.93     20.88 o
   4   9   7     1196.23     1062.89     43.41 o
   5   9   7     1201.05     1277.84     60.46 o
   6   9   7      481.02      604.41     53.10 o
   7   9   7     3026.08     3017.99     97.70 o
   8   9   7      531.05      562.19     54.27 o
   9   9   7      789.74      799.05     61.51 o
  10   9   7       65.01       -7.15     46.80 o
 -16  10   7        8.85       11.38     43.57 o
 -15  10   7      283.30      347.73     84.08 o
 -14  10   7      159.33      121.45     41.36 o
 -13  10   7       25.01      -14.23     32.41 o
 -12  10   7       69.10       29.64     31.24 o
 -11  10   7      315.90      399.65    114.43 o
 -10  10   7       69.84       24.79     27.77 o
  -9  10   7      329.64      394.80     40.70 o
  -8  10   7      142.99      241.21     39.92 o
  -7  10   7      112.58       81.73     26.45 o
  -6  10   7     1337.17     1319.63     50.53 o
  -5  10   7     1230.51     1249.40     82.67 o
  -4  10   7      274.41      180.12     30.17 o
  -3  10   7      264.86      234.82     63.63 o
  -1  10   7     1199.01     1315.96     56.78 o
   0  10   7      666.95      594.82     47.32 o
   1  10   7       13.21        8.07     21.78 o
   2  10   7     4747.84     4499.49     95.07 o
   3  10   7     4899.78     5064.83    104.18 o
   4  10   7     3000.91     2909.95     90.87 o
   5  10   7      494.89      453.06     46.99 o
   6  10   7       14.95        8.83     35.81 o
   7  10   7       43.97       18.31     36.14 o
   8  10   7      106.63      142.73     42.83 o
   9  10   7      170.04      111.88     47.87 o
 -15  11   7       40.63       35.98     46.28 o
 -14  11   7       74.85       59.83     39.64 o
 -13  11   7      122.89       88.13     38.44 o
 -12  11   7       14.07      -12.95     35.23 o
 -11  11   7        4.57      -31.66     32.66 o
 -10  11   7      112.91       94.12     60.48 o
  -9  11   7       66.31       19.99     28.59 o
  -8  11   7        6.60      -25.34     25.34 o
  -7  11   7        3.15       28.20     24.06 o
  -6  11   7      747.77      825.39     72.23 o
  -5  11   7       24.69       36.77     39.81 o
  -4  11   7        3.32       -8.27     36.77 o
  -3  11   7        4.50      -12.06     65.48 o
  -1  11   7      113.21      115.32     32.66 o
   0  11   7     2384.99     2304.42    150.44 o
   1  11   7        7.06       34.04     30.03 o
   2  11   7      978.72      966.79     44.16 o
   3  11   7      225.15      223.56     39.07 o
   4  11   7      908.92      970.53     56.28 o
   5  11   7      117.64      122.59     39.98 o
   6  11   7     1101.56     1070.76     61.48 o
   7  11   7      269.47      264.58     49.00 o
   8  11   7      822.56      843.99     61.05 o
   9  11   7       15.48       23.28     45.76 o
 -15  12   7       99.52      162.91     49.78 o
 -14  12   7       65.23       52.58     48.08 o
 -13  12   7       27.41       94.14     42.40 o
 -12  12   7      451.40      573.44     55.82 o
 -11  12   7      113.82       86.49     37.69 o
 -10  12   7      138.82      179.73     68.75 o
  -9  12   7       37.76       14.34     30.10 o
  -8  12   7      150.54      127.27     52.21 o
  -7  12   7      103.06      148.81     50.47 o
  -6  12   7      141.87      122.48     50.04 o
  -5  12   7      342.06      596.53     75.27 o
  -4  12   7      293.55      246.27     58.09 o
  -3  12   7     1568.71     1346.43     90.94 o
  -2  12   7       48.50       14.22     32.00 o
  -1  12   7      192.47      188.57     37.54 o
   0  12   7      641.65      738.38     52.57 o
   1  12   7      767.01      704.40     42.04 o
   2  12   7       25.82      -16.26     41.44 o
   3  12   7      855.76      961.42     57.25 o
   4  12   7       89.85      118.09     42.51 o
   5  12   7      457.00      366.81     49.07 o
   6  12   7      272.97      112.21     42.54 o
   7  12   7        0.00       24.16     43.75 o
   8  12   7       75.71       60.82     47.54 o
 -14  13   7       27.43       10.89     46.96 o
 -13  13   7       12.37      -11.86     42.63 o
 -12  13   7        0.22      -14.53     37.33 o
 -11  13   7        0.11       18.47     35.66 o
 -10  13   7       85.99       86.59     57.22 o
  -9  13   7      239.32      224.30     62.44 o
  -8  13   7       32.26       -3.05     51.34 o
  -7  13   7      664.10      615.89     67.66 o
  -6  13   7       43.01       86.80     54.61 o
  -5  13   7      127.93      150.76     62.22 o
  -4  13   7       56.79      -46.34     46.34 o
  -3  13   7       93.63       63.96     53.95 o
  -2  13   7       22.81      -14.33     34.38 o
  -1  13   7     2376.68     2507.46     87.60 o
   0  13   7        7.27       30.81     29.46 o
   1  13   7     1968.06     1949.02     63.16 o
   2  13   7       22.53       29.48     34.92 o
   3  13   7       11.86      -18.44     35.87 o
   4  13   7      113.13      107.92     42.04 o
   5  13   7     1160.15     1167.31     99.42 o
   6  13   7       87.89       81.92     49.28 o
   7  13   7     1139.02     1132.19    118.35 o
 -12  14   7        1.48      -37.64     55.69 o
 -11  14   7      105.24       51.34     63.09 o
 -10  14   7       37.10      -44.16     61.35 o
  -9  14   7       38.91       33.07     57.00 o
  -8  14   7        4.88       -8.27     58.09 o
  -7  14   7      186.84      221.03     58.52 o
  -6  14   7       42.22       74.62     55.69 o
  -5  14   7      525.87      572.16     79.19 o
  -4  14   7      122.09       92.02     56.13 o
  -3  14   7      352.04      412.48     73.97 o
  -2  14   7      171.23      203.19     61.13 o
  -1  14   7      435.25      380.96    120.85 o
   0  14   7        0.69       -4.93     30.59 o
   1  14   7      108.39      177.61     42.53 o
   2  14   7      468.72      474.46     54.78 o
   3  14   7     2454.51     2378.95     93.66 o
   4  14   7      266.63      214.10     49.27 o
   5  14   7      284.19      321.53     52.99 o
 -11  15   7        0.05       25.45     60.48 o
 -10  15   7       49.96       14.79     63.96 o
  -9  15   7        1.55        1.31     63.31 o
  -8  15   7       12.21      -23.50     60.91 o
  -7  15   7       92.01       18.27     60.48 o
  -6  15   7      478.17      622.85     86.59 o
  -5  15   7      167.89      100.94     64.83 o
  -4  15   7       10.69       12.62     60.48 o
  -3  15   7      116.72      165.77     63.96 o
  -2  15   7      777.77      846.49     98.33 o
  -1  15   7      537.81      658.96     88.54 o
   0  15   7     1039.24     1032.83     61.21 o
   1  15   7       55.14       37.53     43.15 o
   2  15   7      150.00      165.92     88.00 o
   3  15   7       37.67        5.12     42.49 o
   4  15   7      398.83      342.05     59.24 o
  -9  16   7        5.42      -22.41     70.27 o
  -8  16   7       37.06      112.91     70.70 o
  -7  16   7       36.71      -25.45     66.35 o
  -6  16   7        0.80      -62.65     62.65 o
  -5  16   7        0.63      -63.31     63.31 o
  -4  16   7      322.24      538.44     90.28 o
  -3  16   7        3.58       -2.83     65.27 o
  -2  16   7      114.49       62.22     63.74 o
  -1  16   7        0.07      -16.75     60.26 o
   0  16   7      177.52      266.07     67.44 o
   1  16   7       38.56       -4.35     48.60 o
   2  16   7      109.04       64.34     49.98 o
  -5  17   7       31.23       24.58     72.01 o
  -4  17   7        9.31       93.98     75.71 o
  -3  17   7       10.08       -1.74     73.53 o
 -18   0   8     1500.52     1563.32    101.38 o
 -16   0   8     2128.65     2153.76    110.30 o
 -14   0   8     3114.75     3026.36    121.83 o
 -12   0   8    32872.26    35469.36    711.61 o
 -10   0   8    11052.69    11354.30    209.28 o
  -8   0   8     1228.50     1107.12     37.37 o
  -6   0   8     8610.18     8738.75    161.14 o
  -4   0   8    43611.86    37652.94    904.80 o
  -2   0   8     2870.64     2890.39    104.64 o
   0   0   8       34.87       -5.74     12.31 o
   2   0   8        5.43       89.84     18.65 o
   4   0   8     1763.47     2134.22     88.43 o
   6   0   8        8.22       10.01     36.77 o
   8   0   8     5148.16     4922.54    179.26 o
  10   0   8     1116.82     1300.52     95.29 o
 -19   1   8       23.60       22.30     42.92 o
 -18   1   8      738.62      772.72     59.09 o
 -17   1   8       93.94      126.01     37.53 o
 -16   1   8     3572.86     3546.14    102.21 o
 -15   1   8     3881.25     4043.16    178.83 o
 -14   1   8     2020.83     1923.42     66.99 o
 -13   1   8     1435.25     1510.95     44.48 o
 -12   1   8     1117.84     1164.19     38.42 o
 -11   1   8     3863.42     4023.44     65.40 o
 -10   1   8     6459.15     6133.83     87.97 o
  -9   1   8     5367.73     5129.55     75.42 o
  -8   1   8    15366.96    15790.41    225.18 o
  -7   1   8     6981.89     6164.62     85.26 o
  -6   1   8     8374.73     9337.23    138.54 o
  -5   1   8      448.39      501.01     19.84 o
  -4   1   8      123.13      327.74     59.61 o
  -3   1   8     1095.85     1441.03     47.22 o
  -2   1   8     2912.31     2650.96     69.20 o
  -1   1   8       20.51       24.86      7.75 o
   0   1   8      288.91      365.43     14.71 o
   1   1   8       65.87       58.61     10.94 o
   2   1   8       48.86       61.86     12.09 o
   3   1   8       61.87       23.76     15.91 o
   4   1   8       47.23       36.90     17.59 o
   5   1   8      149.85      192.42     23.41 o
   6   1   8      167.29      164.00     31.07 o
   7   1   8     1708.28     1551.73     63.44 o
   8   1   8      251.22      339.35     42.30 o
   9   1   8      132.93      174.48     39.51 o
  10   1   8       10.28       21.98     37.46 o
  11   1   8       44.01      120.31     63.74 o
 -19   2   8      765.04      647.09     57.98 o
 -18   2   8       92.74       39.84     39.15 o
 -17   2   8     1508.53     1313.37     63.59 o
 -16   2   8        5.85      -25.59     29.86 o
 -15   2   8      343.70      463.78     49.60 o
 -14   2   8       69.36       43.79     25.28 o
 -13   2   8     1530.11     1357.92     43.17 o
 -12   2   8      615.12      625.51     30.07 o
 -11   2   8    18373.07    18078.47    263.37 o
 -10   2   8     1550.53     1765.70     55.34 o
  -9   2   8     3817.22     3440.26     68.55 o
  -8   2   8       25.44       38.96     19.44 o
  -7   2   8    14285.09    13778.22    172.69 o
  -6   2   8        4.22        2.64      8.95 o
  -5   2   8     6640.72     7780.57    144.13 o
  -4   2   8      733.39      788.28     22.58 o
  -3   2   8      674.70      948.54     37.90 o
  -2   2   8      641.84      713.98     33.37 o
  -1   2   8       68.01       69.98     19.97 o
   0   2   8       23.33       58.47     13.37 o
   1   2   8      194.40      295.50     20.60 o
   2   2   8      637.35      433.31     23.56 o
   3   2   8      681.97      854.92     32.21 o
   4   2   8      232.25      291.90     29.57 o
   5   2   8       78.27       36.61     19.28 o
   6   2   8        1.85        7.65     19.05 o
   7   2   8       64.41       49.16     28.41 o
   8   2   8       99.99       82.96     32.85 o
   9   2   8     1404.60     1234.85     63.20 o
  10   2   8        0.43      -52.43     52.43 o
  11   2   8     2916.96     2739.84    142.71 o
 -19   3   8        9.86       -0.59     43.46 o
 -18   3   8      554.21      646.53     58.44 o
 -17   3   8      523.17      560.57     59.28 o
 -16   3   8     1809.19     2035.05    151.42 o
 -15   3   8     2623.50     2888.11     88.59 o
 -14   3   8      346.92      310.14     45.66 o
 -13   3   8      662.53      573.18     31.01 o
 -12   3   8      156.61       74.79     39.75 o
 -11   3   8     1003.65     1095.79     36.45 o
 -10   3   8      851.62      784.78     29.99 o
  -9   3   8     3606.89     3513.77     56.95 o
  -8   3   8     7142.77     6863.62     95.20 o
  -7   3   8      760.22      560.97     47.70 o
  -6   3   8      501.24      395.31     18.93 o
  -5   3   8      136.44      176.05     20.11 o
  -4   3   8       23.51       37.64      9.22 o
  -3   3   8     1114.76     1061.44     41.41 o
  -2   3   8     2865.41     2396.85     66.37 o
  -1   3   8      123.78       80.65     19.58 o
   0   3   8       19.21      -11.92     13.01 o
   1   3   8      405.55      418.67     23.87 o
   2   3   8      152.87      153.80     24.10 o
   3   3   8      825.10      837.77     34.76 o
   4   3   8       90.24       73.59     19.67 o
   5   3   8      731.48      705.61     42.58 o
   6   3   8      122.56       68.63     22.39 o
   7   3   8     2631.60     2634.96    128.55 o
   8   3   8      307.84      262.30     48.78 o
   9   3   8      189.28      173.17     59.17 o
  10   3   8      136.23       96.38     61.13 o
  11   3   8      202.38      258.02     70.92 o
 -19   4   8      110.75      105.35     79.84 o
 -18   4   8     1133.45     1106.02     63.65 o
 -17   4   8        1.57       25.07     36.07 o
 -16   4   8     1105.29     1056.67     56.95 o
 -15   4   8       28.61       -4.04     22.06 o
 -13   4   8        2.87      -12.40     19.88 o
 -12   4   8    18816.65    18797.60    277.03 o
 -11   4   8      148.14      129.77     21.22 o
 -10   4   8     3523.26     3472.09     69.90 o
  -9   4   8       69.37       32.72     15.52 o
  -8   4   8        5.60       11.86     12.06 o
  -7   4   8     1654.65     1840.04     41.09 o
  -6   4   8     6106.12     5521.11     90.25 o
  -5   4   8      661.09      883.97     30.39 o
  -4   4   8    26523.63    25338.34    469.04 o
  -3   4   8      253.11      196.80     27.41 o
  -2   4   8     1941.28     1777.10     56.28 o
  -1   4   8     1442.86     1216.26     46.30 o
   0   4   8        1.77       11.19     12.95 o
   1   4   8      340.38      261.66     42.80 o
   2   4   8      284.11      330.94     32.71 o
   3   4   8      836.45      803.13     60.81 o
   4   4   8      404.09      309.88     35.71 o
   5   4   8      565.45      566.75     40.67 o
   6   4   8       71.25       81.35     23.17 o
   7   4   8      185.00      198.24     28.83 o
   8   4   8     2563.49     2586.76    103.12 o
   9   4   8      201.68      154.91     40.49 o
  10   4   8      845.49      844.75     85.28 o
  11   4   8       19.17       64.40     67.22 o
 -19   5   8        0.04      -39.58     47.97 o
 -18   5   8      164.35      198.56     46.52 o
 -17   5   8       10.50       11.40     35.15 o
 -15   5   8     1941.64     2038.87     60.01 o
 -14   5   8     4993.14     5118.08    102.07 o
 -13   5   8      675.46      679.22     34.15 o
 -12   5   8      474.16      568.19     30.93 o
 -11   5   8     4243.31     3881.91     78.61 o
 -10   5   8    12762.42    12898.08    219.29 o
  -9   5   8     1367.72     1137.15     35.95 o
  -8   5   8    10481.66    11022.75    405.57 o
  -7   5   8     2105.16     2126.13     46.12 o
  -6   5   8     2712.28     2476.98     50.30 o
  -5   5   8     1599.93     1643.29     51.15 o
  -4   5   8      369.82      509.64     23.04 o
  -3   5   8      514.58      598.73     47.97 o
  -2   5   8      362.04      193.60     26.82 o
  -1   5   8      199.96      213.17     33.72 o
   0   5   8      802.48     1170.59     37.12 o
   1   5   8        0.10      -14.85     17.01 o
   2   5   8     1117.76     1398.36     42.77 o
   3   5   8       13.26       -7.44     17.23 o
   4   5   8       65.27       -8.69     18.77 o
   5   5   8        6.74       45.44     21.31 o
   6   5   8      169.68      150.29     26.91 o
   7   5   8      716.93      873.99     44.32 o
   8   5   8      469.45      493.26     49.98 o
   9   5   8        1.35      -37.14     37.14 o
  10   5   8        0.00       18.28     41.04 o
  11   5   8       26.75      -62.00     63.31 o
 -18   6   8      282.36      189.54     48.92 o
 -17   6   8      713.79      783.51     88.33 o
 -16   6   8       12.20      -12.02     28.35 o
 -15   6   8      124.34      125.86     29.08 o
 -14   6   8      257.80      318.83     32.79 o
 -13   6   8      378.20      467.79     42.60 o
 -12   6   8     1304.55     1374.63     50.89 o
 -11   6   8     9542.29     9805.26    160.23 o
 -10   6   8     1477.22     1360.18     41.97 o
  -9   6   8     6779.51     6437.52    134.03 o
  -8   6   8      742.30      692.98     34.08 o
  -7   6   8     4157.07     4266.83     85.63 o
  -6   6   8      577.26      409.46     20.70 o
  -5   6   8    14082.26    14913.24    217.15 o
  -4   6   8       23.43       45.50     21.15 o
  -3   6   8     1603.49     1236.08    125.09 o
  -2   6   8      424.53      415.29     33.14 o
  -1   6   8       89.24       35.03     22.21 o
   0   6   8       10.79       -5.48     16.95 o
   1   6   8       29.42       -0.90     17.41 o
   2   6   8      807.47      871.12     36.30 o
   3   6   8     1666.11     1928.87     53.57 o
   4   6   8      321.84      347.22     30.33 o
   5   6   8       36.86       62.03     24.38 o
   6   6   8       39.15       43.07     24.00 o
   7   6   8      260.09      241.12     37.97 o
   8   6   8       89.14       84.19     39.07 o
   9   6   8      714.10      739.25     58.66 o
  10   6   8      100.41       66.65     45.27 o
 -18   7   8      109.60      104.26     54.06 o
 -17   7   8      607.85      529.44     45.87 o
 -16   7   8      196.31      194.95     68.05 o
 -15   7   8     1973.79     2180.72     64.83 o
 -14   7   8        1.41       -4.06     24.14 o
 -13   7   8     1030.90      987.00     42.01 o
 -12   7   8      157.20      188.73     26.37 o
 -11   7   8       49.10       45.80     20.33 o
 -10   7   8      546.07      645.30     47.75 o
  -9   7   8     2310.56     2267.44     66.40 o
  -8   7   8     4106.78     4095.34    188.73 o
  -7   7   8     2620.87     2770.29    117.70 o
  -6   7   8      338.02      272.32     20.46 o
  -5   7   8      814.76     1077.55     31.99 o
  -4   7   8       50.11       43.55     20.48 o
  -2   7   8      548.83      693.47     67.55 o
  -1   7   8      112.83      141.29     28.90 o
   0   7   8      309.68      317.19     32.56 o
   1   7   8      329.89      586.86     30.72 o
   2   7   8        6.51        3.03     19.94 o
   3   7   8      765.42      817.94     36.87 o
   4   7   8      174.65      115.93     25.57 o
   5   7   8     1440.84     1510.70     50.73 o
   6   7   8       39.16       11.79     31.73 o
   7   7   8     1741.90     1792.41     72.63 o
   8   7   8      151.16      211.85     55.15 o
   9   7   8       41.24       34.88     40.92 o
  10   7   8      183.41      310.34     53.99 o
 -17   8   8       60.91       23.00     36.24 o
 -16   8   8      613.62      599.18     49.08 o
 -15   8   8        1.73       13.39     30.16 o
 -14   8   8     1082.98     1211.88     47.96 o
 -13   8   8      693.37      505.38     35.74 o
 -12   8   8     8499.13     8657.34    183.10 o
 -11   8   8      676.68      623.41     39.25 o
 -10   8   8     1816.86     1869.92     63.95 o
  -9   8   8      262.77      142.17     69.40 o
  -8   8   8      548.90      475.85     36.11 o
  -7   8   8      637.25      484.54     31.58 o
  -6   8   8     1582.15     1474.00     48.15 o
  -5   8   8      195.53      171.77     28.09 o
  -4   8   8     9035.04     8515.27    273.35 o
  -3   8   8        2.42       -1.59     21.17 o
  -2   8   8      324.32      300.59     47.43 o
  -1   8   8     1055.12      916.40     46.30 o
   0   8   8      121.95       59.82     26.14 o
   1   8   8        0.70      -11.43     20.22 o
   2   8   8      380.84      382.43     31.79 o
   3   8   8      194.36      185.98     34.40 o
   4   8   8       28.05        2.30     23.94 o
   5   8   8      822.92      850.01     49.30 o
   6   8   8       22.00       43.09     32.94 o
   7   8   8       10.31      -35.08     35.08 o
   8   8   8      698.24      790.98     59.59 o
   9   8   8      522.36      653.56     63.74 o
  10   8   8      431.00      433.79     75.93 o
 -17   9   8       27.05        0.77     37.31 o
 -16   9   8     1665.80     1730.10     63.33 o
 -15   9   8      129.79      114.60     34.51 o
 -14   9   8     2427.71     2346.70     82.25 o
 -13   9   8      102.54      108.13     34.37 o
 -12   9   8      405.68      465.51     83.32 o
 -11   9   8      821.83      844.29     46.97 o
 -10   9   8     5859.88     5809.55    132.91 o
  -9   9   8      340.33      325.22     35.69 o
  -8   9   8     7933.64     7403.88    154.34 o
  -7   9   8       62.96      -10.22     37.42 o
  -6   9   8     3133.91     3247.39    136.19 o
  -5   9   8     1584.83     1592.92     88.76 o
  -4   9   8      337.66      446.62    108.23 o
  -3   9   8      728.09      652.71     39.77 o
  -2   9   8      568.19      577.12     41.61 o
  -1   9   8      137.05      143.49     29.48 o
   0   9   8      762.94      745.99     35.12 o
   1   9   8        0.47       19.78     21.70 o
   2   9   8      764.01      820.84     38.74 o
   3   9   8        1.25       19.41     24.81 o
   4   9   8      106.85      195.46     42.22 o
   5   9   8        5.40       14.44     34.84 o
   6   9   8      223.03      209.00     41.18 o
   7   9   8      154.61      105.25     40.46 o
   8   9   8      255.54      210.20     46.99 o
   9   9   8       38.71       99.70     46.12 o
 -16  10   8       42.18       50.56     50.47 o
 -15  10   8       94.65       76.83     39.02 o
 -14  10   8      566.45      615.49     94.74 o
 -13  10   8       68.62       97.61     42.53 o
 -12  10   8      512.42      639.21     45.99 o
 -11  10   8     1016.93     1081.03     53.02 o
 -10  10   8     1780.21     1679.43     63.82 o
  -9  10   8      738.21      607.60     42.42 o
  -8  10   8        3.32      -40.03     40.03 o
  -7  10   8      794.65      664.40     67.22 o
  -6  10   8     1595.66     1553.32     94.42 o
  -5  10   8     2769.84     2869.72    128.14 o
  -4  10   8      564.19      646.46     41.94 o
  -3  10   8      348.19      324.03     38.11 o
  -2  10   8       61.22       28.04     28.07 o
  -1  10   8        1.11      -26.84     26.84 o
   0  10   8        0.62      -19.46     21.38 o
   1  10   8        5.54       -1.43     23.95 o
   2  10   8       53.50       43.11     25.40 o
   3  10   8      423.40      395.55     62.09 o
   4  10   8       36.86       34.42     33.53 o
   5  10   8        5.74       72.37     37.16 o
   6  10   8       63.69       93.10     38.84 o
   7  10   8       57.47       54.61     38.09 o
   8  10   8       60.81       19.27     43.83 o
 -15  11   8     1117.10     1112.24     65.67 o
 -14  11   8        0.37      -24.03     38.72 o
 -13  11   8      567.35      706.10     54.37 o
 -12  11   8       96.09       72.67     42.86 o
 -11  11   8       38.91       65.04     44.49 o
 -10  11   8        5.28       31.54     45.90 o
  -9  11   8     1501.00     1456.51     95.29 o
  -8  11   8      318.77      205.59     58.09 o
  -7  11   8      930.70     1121.70     81.80 o
  -6  11   8     1204.98     1008.13     77.88 o
  -5  11   8       76.19      115.52     53.95 o
  -4  11   8        7.79      -42.86     42.86 o
  -3  11   8      515.85      486.90     46.30 o
  -2  11   8     1330.96     1275.50     87.24 o
  -1  11   8      104.94      115.65     33.92 o
   0  11   8       44.57       -6.01     25.85 o
   1  11   8       30.59       33.46     26.69 o
   2  11   8       87.52      107.39     29.53 o
   3  11   8       32.30       78.08     34.14 o
   4  11   8       22.93       35.56     36.33 o
   5  11   8      562.88      621.84     58.92 o
   6  11   8       38.96        6.72     48.51 o
   7  11   8      484.82      478.14     58.20 o
   8  11   8        2.41       -8.10     46.93 o
 -15  12   8        2.26      -20.70     50.91 o
 -14  12   8      117.25      175.18     84.41 o
 -13  12   8      718.35      776.03     74.62 o
 -12  12   8     1494.41     1344.47     96.38 o
 -11  12   8      578.41      413.13     71.36 o
 -10  12   8      177.87      143.58     60.91 o
  -9  12   8      805.85      791.45     88.98 o
  -8  12   8       18.28       65.70     45.90 o
  -7  12   8       10.37        3.26     48.51 o
  -6  12   8      345.70      368.53     67.88 o
  -5  12   8       22.66       58.09     52.65 o
  -4  12   8     1016.31      799.72     74.84 o
  -3  12   8       73.71       36.98     49.38 o
  -2  12   8        4.75       23.43     32.02 o
  -1  12   8        3.01        7.72     33.84 o
   0  12   8        0.90       -4.35     34.82 o
   1  12   8       81.62       74.72     30.03 o
   2  12   8        9.98       45.60     36.07 o
   3  12   8       15.70       44.58     38.30 o
   4  12   8       98.07       99.96     41.43 o
   5  12   8      198.72      148.55     42.74 o
   6  12   8       33.88       21.56     43.40 o
   7  12   8       21.75       22.99     48.37 o
 -14  13   8      524.45      469.48     90.28 o
 -13  13   8       27.25       28.06     64.83 o
 -12  13   8      206.10      210.59     64.83 o
 -11  13   8        8.85        7.18     57.65 o
 -10  13   8      899.79      831.70     79.41 o
  -9  13   8      179.84      176.87     56.78 o
  -8  13   8     1980.77     1905.10    116.17 o
  -7  13   8       30.37       33.72     54.82 o
  -6  13   8     2379.40     2289.08    126.18 o
  -5  13   8      320.63      308.92     72.44 o
  -4  13   8      208.16      187.75     60.91 o
  -3  13   8      118.36      112.26     49.82 o
  -2  13   8     1495.96     1382.32     98.12 o
  -1  13   8      211.81      266.57    109.21 o
   0  13   8       25.93       10.36     31.03 o
   1  13   8        0.16        1.07     38.04 o
   2  13   8        2.60      -35.46     35.46 o
   3  13   8       18.80       16.20     41.12 o
   4  13   8       92.72      114.44     42.49 o
   5  13   8        7.95       -9.43     41.97 o
   6  13   8      257.68      194.82     50.89 o
 -12  14   8      377.07      311.10     81.58 o
 -11  14   8      543.53      742.50     93.55 o
 -10  14   8     1091.31     1056.65     98.33 o
  -9  14   8       33.15       51.34     61.57 o
  -8  14   8        6.95       22.41     53.08 o
  -7  14   8      287.24      227.56     62.44 o
  -6  14   8     1152.33     1151.93     95.94 o
  -5  14   8       80.07       33.29     61.13 o
  -4  14   8      889.91      866.29     85.06 o
  -3  14   8       23.14      -23.50     52.21 o
  -2  14   8       73.36       52.43     56.13 o
  -1  14   8       25.34       14.35     42.30 o
   0  14   8        8.14       35.99     40.32 o
   1  14   8        0.38      -10.42     41.46 o
   2  14   8        1.36      -30.13     41.75 o
   3  14   8       25.76       25.07     45.48 o
   4  14   8       42.24        2.72     48.95 o
 -11  15   8       16.04       13.27     68.31 o
 -10  15   8      303.46      200.80     70.70 o
  -9  15   8      899.70      873.69     92.89 o
  -8  15   8      114.91      228.65     74.62 o
  -7  15   8      420.49      421.83     77.45 o
  -6  15   8      201.40      176.65     72.88 o
  -5  15   8        6.71       51.78     56.35 o
  -4  15   8        0.30       18.93     62.00 o
  -3  15   8        0.53      -54.17     54.17 o
  -2  15   8      190.01       96.16     67.22 o
  -1  15   8       53.19       11.07     43.77 o
   0  15   8       73.28       51.49     45.84 o
   1  15   8       50.04       40.13     45.30 o
   2  15   8        0.91      -14.04     45.61 o
   3  15   8        1.74      -12.42     45.83 o
  -8  16   8       16.81      -30.89     72.66 o
  -7  16   8        1.82       75.27     71.14 o
  -6  16   8        0.72       19.36     61.57 o
  -5  16   8      102.36      122.48     73.75 o
  -4  16   8        4.77       53.52     70.92 o
  -3  16   8       53.59       41.12     68.96 o
  -2  16   8        0.70      -54.39     65.92 o
  -1  16   8        6.43        5.87     60.26 o
   0  16   8        6.17       51.78     67.22 o
 -19   0   9      287.75      293.26     66.79 o
 -17   0   9      706.13      786.88     72.88 o
 -15   0   9      257.16      263.67     52.65 o
 -13   0   9     1914.48     2149.63     95.94 o
 -11   0   9      207.94      187.94     41.55 o
  -9   0   9     2945.86     3215.04     81.47 o
  -7   0   9      275.04      622.64    167.84 o
  -5   0   9    36880.98    32430.18    788.62 o
  -3   0   9     2646.68     2945.21    109.65 o
  -1   0   9    15895.22    13786.16    388.76 o
   1   0   9     9388.23     9646.01    276.07 o
   3   0   9     5356.46     5015.43    171.87 o
   5   0   9     2455.88     2281.90    108.56 o
   7   0   9      698.17      749.25     71.57 o
   9   0   9      709.89      904.58     84.63 o
 -19   1   9       24.88       52.17     42.43 o
 -18   1   9       57.14       61.40     39.20 o
 -17   1   9      990.81     1040.63    112.04 o
 -16   1   9      208.54      183.01     38.06 o
 -15   1   9       75.71       26.03     29.91 o
 -14   1   9      440.98      375.71     39.49 o
 -13   1   9        0.45       -2.87     18.04 o
 -12   1   9      151.69      114.75     19.90 o
 -11   1   9       59.26       23.89     14.05 o
 -10   1   9     3887.65     4003.58     70.97 o
  -9   1   9      996.48     1075.14     56.13 o
  -8   1   9     2234.47     1905.68     37.33 o
  -7   1   9     1906.18     2032.45     43.46 o
  -6   1   9     2478.98     2437.88     94.85 o
  -5   1   9     1097.61     1114.36     42.66 o
  -4   1   9     1319.80     1405.73     48.28 o
  -3   1   9     5685.30     5809.33    126.14 o
  -2   1   9    15083.67    15654.52    289.50 o
  -1   1   9     4197.38     3872.87     71.11 o
   0   1   9     6478.51     6136.39    103.01 o
   1   1   9     2296.17     2201.44     50.13 o
   2   1   9      584.11      763.87     30.28 o
   3   1   9     4500.61     4220.57    113.13 o
   4   1   9      701.88      585.16     40.53 o
   5   1   9      596.73      647.98     43.84 o
   6   1   9     2925.84     3220.45    119.65 o
   7   1   9      206.03      259.25     40.07 o
   8   1   9      177.47      138.67     38.24 o
   9   1   9        6.65       -1.98     36.84 o
  10   1   9       24.73       25.02     58.96 o
  11   1   9       14.01       55.48     71.57 o
 -19   2   9       81.94      101.13     40.82 o
 -18   2   9      503.41      556.11     53.63 o
 -17   2   9        0.87      -13.92     34.00 o
 -16   2   9      787.22      788.17     47.06 o
 -15   2   9        0.10       20.90     28.68 o
 -14   2   9      229.57      237.67     35.16 o
 -13   2   9      213.21      233.24     42.62 o
 -12   2   9     2966.69     2908.45     64.43 o
 -11   2   9      128.91      152.85     42.79 o
 -10   2   9     3213.95     3127.87     70.58 o
  -9   2   9      390.14      354.06     18.90 o
  -8   2   9     1263.48     1067.62     31.40 o
  -7   2   9      218.12      276.88     23.58 o
  -6   2   9    10431.03    10757.38    239.96 o
  -5   2   9      468.69      405.08     18.92 o
  -4   2   9     7057.01     8088.81    258.56 o
  -3   2   9      288.01      157.67     43.84 o
  -2   2   9     8338.13     7567.90    157.35 o
  -1   2   9       17.51        1.12     12.58 o
   0   2   9     2369.60     2548.27     80.13 o
   1   2   9      706.28      641.01     27.26 o
   2   2   9    38569.29    38318.20    665.86 o
   3   2   9       60.63       85.89     19.78 o
   4   2   9     2704.92     2936.78    146.61 o
   5   2   9      320.99      331.20     39.60 o
   6   2   9       49.89        0.11     29.46 o
   7   2   9      156.22       98.11     35.74 o
   8   2   9      682.06      665.77     56.86 o
   9   2   9        3.63       23.55     36.69 o
  10   2   9      333.23      378.32     78.10 o
  11   2   9        1.39      -64.61     64.61 o
 -19   3   9       54.43       57.58     43.59 o
 -18   3   9       18.53      -36.92     36.92 o
 -17   3   9      462.92      565.97     52.24 o
 -16   3   9        6.67        5.31     30.13 o
 -15   3   9        4.78      -20.47     50.36 o
 -14   3   9      200.35      139.64     26.09 o
 -13   3   9       37.64       27.65     19.83 o
 -12   3   9       19.21        3.18     18.09 o
 -11   3   9       75.79       49.23     21.27 o
 -10   3   9     1319.53     1358.62     44.26 o
  -9   3   9      446.08      479.50     20.66 o
  -8   3   9     7047.48     7317.06    101.43 o
  -7   3   9     1210.08     1223.01     33.40 o
  -6   3   9     3978.06     3498.90     63.65 o
  -5   3   9      741.24      669.05     25.91 o
  -4   3   9     1203.30      965.91     41.52 o
  -3   3   9      316.00      143.72     32.09 o
  -2   3   9    11325.02    12067.00    231.79 o
  -1   3   9     1641.77     1561.05     41.77 o
   0   3   9     6818.87     7365.94    123.02 o
   1   3   9     2341.39     2275.77     54.06 o
   2   3   9      462.09      333.30     25.66 o
   3   3   9     1699.98     2055.68     53.13 o
   4   3   9      702.31      746.04     34.43 o
   5   3   9      114.43      163.64     25.55 o
   6   3   9     4277.49     3833.48    236.80 o
   7   3   9       73.90       56.81     40.68 o
   8   3   9      812.82      728.98     52.51 o
   9   3   9      122.29       95.29     61.78 o
  10   3   9       31.99      -37.20     61.57 o
 -19   4   9      118.77       98.22     56.78 o
 -18   4   9        0.16        9.81     39.76 o
 -17   4   9       43.29       30.42     37.46 o
 -16   4   9       43.33       45.41     32.99 o
 -15   4   9       92.21       50.07     33.94 o
 -14   4   9       46.84       33.89     38.60 o
 -13   4   9      169.26      195.75     28.76 o
 -12   4   9        0.86        6.67     19.22 o
 -11   4   9      110.14      145.83     32.12 o
 -10   4   9     1115.59     1117.68     36.61 o
  -9   4   9      588.48      578.65     22.33 o
  -8   4   9      452.53      561.11     23.57 o
  -7   4   9       19.19       38.74     13.27 o
  -6   4   9      288.67      310.04     19.41 o
  -5   4   9    16003.37    15537.74    362.88 o
  -4   4   9     2621.74     2729.76    102.58 o
  -3   4   9     2648.73     2942.76     79.26 o
  -2   4   9      360.11      434.49     38.62 o
  -1   4   9     4991.27     5097.33    118.49 o
   0   4   9     2597.51     2773.53     68.50 o
   1   4   9     3945.34     3640.56     74.75 o
   2   4   9        5.41        2.74     17.36 o
   3   4   9     3631.41     3258.10     72.21 o
   4   4   9      107.46      100.25     21.96 o
   5   4   9     1182.99     1350.89     45.87 o
   6   4   9       39.59      -12.02     23.88 o
   7   4   9      319.87      530.51     50.75 o
   8   4   9       70.41       65.27     50.04 o
   9   4   9      594.60      766.65     82.89 o
  10   4   9       70.88       15.45     58.52 o
 -19   5   9       26.51       44.61     43.40 o
 -18   5   9       12.41      -38.05     38.05 o
 -17   5   9     1249.51     1314.75     64.84 o
 -16   5   9        2.06        8.20     27.54 o
 -15   5   9       39.47       22.67     26.20 o
 -14   5   9        1.96      -18.50     21.92 o
 -13   5   9      188.55      236.07     38.67 o
 -12   5   9       34.66       38.61     20.21 o
 -11   5   9       97.70       59.68     20.23 o
 -10   5   9     1333.23     1427.83     42.41 o
  -9   5   9     2936.90     2922.13     75.85 o
  -8   5   9      351.52      228.04     32.11 o
  -7   5   9     1085.51     1153.65     32.79 o
  -6   5   9     1395.96     1377.54     39.69 o
  -5   5   9       40.03       78.40     23.75 o
  -4   5   9     1402.32     1260.27    175.67 o
  -3   5   9     1469.56     1317.28     50.52 o
  -2   5   9     7861.93     7647.71    180.79 o
  -1   5   9     4689.03     4500.57    109.66 o
   0   5   9      785.00      709.88     40.61 o
   2   5   9     1016.24      896.09     65.05 o
   4   5   9        7.14        9.86     20.69 o
   5   5   9     2532.87     2531.86    120.52 o
   6   5   9      959.10      861.54    106.80 o
   7   5   9      760.35      699.07     40.25 o
   8   5   9        3.28       -8.27     47.43 o
   9   5   9        8.74      115.08     63.74 o
  10   5   9       37.43       37.20     68.09 o
 -18   6   9      566.06      767.02     66.45 o
 -17   6   9       33.70        3.00     36.84 o
 -16   6   9       29.86       -8.52     27.75 o
 -15   6   9       71.73       85.38     28.47 o
 -14   6   9       79.15       38.67     33.65 o
 -13   6   9      463.18      436.70     47.47 o
 -12   6   9      304.35      338.68     42.50 o
 -11   6   9       45.73       20.61     19.87 o
 -10   6   9     2591.33     2367.89     68.45 o
  -9   6   9       97.67      126.12     49.28 o
  -8   6   9      952.50      771.44     35.71 o
  -7   6   9      243.41      305.06     21.63 o
  -6   6   9    11962.90    12355.24    234.22 o
  -5   6   9      607.40      536.27     33.64 o
  -4   6   9    10031.74     9826.58    282.16 o
  -3   6   9      228.95      169.41     28.20 o
  -2   6   9     2521.99     2428.73     79.62 o
  -1   6   9      578.41      772.56     43.24 o
   0   6   9     5233.67     4931.81    174.37 o
   1   6   9      474.98      663.75     32.72 o
   2   6   9    15571.02    16275.82    249.72 o
   3   6   9      352.66      376.90     31.64 o
   4   6   9      524.80      585.96     56.13 o
   5   6   9      501.42      558.78     38.36 o
   6   6   9        0.22       16.30     25.17 o
   7   6   9       84.38       57.86     37.00 o
   8   6   9       75.63       66.29     40.81 o
   9   6   9       54.06      -25.45     59.61 o
  10   6   9      135.15       92.68     72.23 o
 -18   7   9        3.79        7.08     55.37 o
 -17   7   9      312.27      371.69     69.35 o
 -16   7   9      192.07      181.09     45.15 o
 -15   7   9       67.81       80.88     30.55 o
 -14   7   9      237.41      203.88     36.72 o
 -13   7   9       26.33       -6.64     23.68 o
 -12   7   9       16.30      -20.59     25.69 o
 -11   7   9       51.15       39.75     26.34 o
 -10   7   9      361.49      421.42     98.66 o
  -9   7   9     1064.51     1191.54     47.65 o
  -8   7   9     8587.62     8448.97    167.78 o
  -7   7   9      126.96      118.78     40.03 o
  -6   7   9     5026.81     5734.68    127.38 o
  -5   7   9      523.39      502.90     34.41 o
  -4   7   9     3738.41     3965.05    232.56 o
  -3   7   9        1.83        8.52     23.99 o
  -2   7   9    13093.39    13790.33    266.51 o
  -1   7   9     1866.38     2086.24     81.04 o
   0   7   9     5139.79     4923.74     96.82 o
   1   7   9     3394.75     3469.25     77.31 o
   2   7   9       14.23        3.93     22.01 o
   3   7   9      510.99      584.85     35.68 o
   4   7   9     1395.16     1258.48     47.58 o
   5   7   9       39.43       41.15     25.50 o
   6   7   9     1922.92     2080.86     77.26 o
   7   7   9        2.86      -36.28     36.28 o
   8   7   9      559.24      672.68     62.38 o
   9   7   9       28.62      -14.32     48.69 o
 -17   8   9        0.98       43.94     41.38 o
 -16   8   9       77.11       41.97     33.26 o
 -15   8   9       49.88       60.25     29.55 o
 -14   8   9       36.48       46.57     26.70 o
 -13   8   9       86.16      126.07     32.98 o
 -12   8   9       87.08       48.27     35.03 o
 -11   8   9        4.50       20.11     26.50 o
 -10   8   9      328.64      501.59     61.57 o
  -9   8   9      183.43      174.39     28.74 o
  -8   8   9       39.88       21.10     40.90 o
  -7   8   9      367.38      372.88     57.65 o
  -6   8   9     1989.52     1919.64     62.90 o
  -5   8   9     4063.13     4081.92    102.78 o
  -4   8   9     4076.60     4729.56    115.64 o
  -3   8   9     1652.53     1708.32     61.78 o
  -2   8   9        1.83      -15.70     25.40 o
  -1   8   9      691.91      669.99     42.09 o
   0   8   9     1693.33     1897.62     54.19 o
   1   8   9     1854.42     1858.71     54.92 o
   2   8   9      701.25      804.56     39.29 o
   3   8   9     1836.60     1929.78     65.82 o
   4   8   9      795.60      706.17     40.12 o
   5   8   9      278.50      263.65     40.77 o
   6   8   9        0.28       -4.28     35.84 o
   7   8   9      405.44      438.24     53.78 o
   8   8   9      592.91      687.93     63.77 o
   9   8   9      192.63      229.55     56.22 o
 -17   9   9      576.93      601.71     78.36 o
 -16   9   9       25.22       33.88     41.12 o
 -15   9   9       13.42      -17.96     38.35 o
 -14   9   9      104.29       99.96     36.64 o
 -13   9   9        2.24        4.23     32.77 o
 -12   9   9       62.71       15.06     28.51 o
 -11   9   9      172.31      170.13     36.11 o
 -10   9   9      252.23      209.94     56.35 o
  -9   9   9     1384.35     1318.58     84.19 o
  -8   9   9        3.36      -23.71     36.98 o
  -7   9   9      111.54       25.02     41.33 o
  -6   9   9      607.09      620.89     72.23 o
  -5   9   9       39.18       -8.35     25.40 o
  -4   9   9       32.36       15.02     26.88 o
  -2   9   9      444.95      415.30     47.53 o
  -1   9   9     3774.54     3921.96    166.54 o
   0   9   9      817.82      996.45     42.33 o
   1   9   9     1334.37     1036.46     43.98 o
   2   9   9      305.17      388.97     35.86 o
   3   9   9      624.39      629.47     59.81 o
   4   9   9     1025.51     1000.10     55.30 o
   5   9   9     1302.30     1468.31     68.54 o
   6   9   9       87.17       47.48     94.53 o
   7   9   9      524.70      466.54     56.21 o
   8   9   9        6.10       26.02     47.66 o
 -16  10   9       15.40      -33.50     70.05 o
 -15  10   9       80.85      111.61     42.96 o
 -14  10   9        1.53      -22.76     37.48 o
 -13  10   9        0.54       11.31     35.00 o
 -12  10   9       23.90       35.91     32.26 o
 -11  10   9        1.13       30.89     47.21 o
 -10  10   9      793.53      749.25     87.24 o
  -9  10   9       97.56       50.47     46.34 o
  -8  10   9      209.98      362.88     62.87 o
  -7  10   9      264.20      230.82     57.65 o
  -6  10   9     1816.99     1750.64     99.64 o
  -5  10   9      667.24      625.03     66.79 o
  -4  10   9     1519.09     1637.12     63.99 o
  -3  10   9       22.26       -4.72     27.59 o
  -2  10   9      418.97      553.74     73.86 o
  -1  10   9       43.28       13.90     33.07 o
   0  10   9      678.53      790.71     40.89 o
   1  10   9     1021.36     1050.21     46.73 o
   2  10   9     1962.93     1988.22     61.97 o
   3  10   9      306.11      369.22     64.92 o
   4  10   9      123.05       96.40     37.18 o
   5  10   9       53.77       45.89     40.40 o
   6  10   9        4.65      -15.53     41.16 o
   7  10   9        8.54       21.50     44.82 o
 -15  11   9      121.83      119.21     46.36 o
 -14  11   9        0.00      -30.02     52.65 o
 -13  11   9       36.68        7.18     54.61 o
 -12  11   9      162.11      109.43     54.17 o
 -11  11   9      115.19      150.98     59.83 o
 -10  11   9      698.56      742.50     87.46 o
  -9  11   9      559.85      414.65     73.53 o
  -8  11   9     2804.75     2889.74    138.15 o
  -7  11   9        2.09       14.36     49.82 o
  -6  11   9      921.52      802.11     75.27 o
  -5  11   9      122.92      123.13     54.39 o
  -4  11   9      732.84      675.93     69.62 o
  -3  11   9      389.23      431.89     45.52 o
  -2  11   9     3470.66     3501.19    129.66 o
  -1  11   9      246.16      369.49     79.84 o
   0  11   9     2420.50     2654.00     79.60 o
   1  11   9     1018.05     1015.13     47.55 o
   2  11   9       22.51       60.68     29.60 o
   3  11   9       68.53       76.51     38.14 o
   4  11   9      657.36      785.53     54.63 o
   5  11   9       77.22       76.78     39.28 o
   6  11   9      620.36      647.34    114.00 o
   7  11   9        9.69       -6.62     46.96 o
 -14  12   9       37.01       31.98     67.22 o
 -13  12   9        2.93       35.24     61.57 o
 -12  12   9      263.14      169.91     62.00 o
 -11  12   9        1.53       42.64     50.91 o
 -10  12   9      151.92      179.92     58.30 o
  -9  12   9       16.80       62.65     50.69 o
  -8  12   9      379.00      279.77     68.31 o
  -7  12   9      133.78      186.66     61.35 o
  -6  12   9     1002.22      933.08     79.84 o
  -5  12   9     1854.78     2051.95    117.48 o
  -4  12   9     1529.59     1687.98    104.64 o
  -3  12   9      723.25      695.95     82.45 o
  -2  12   9      160.08      110.88     37.62 o
  -1  12   9      206.08      154.08     41.55 o
   0  12   9       71.47       54.78     29.47 o
   1  12   9      373.38      447.27     75.53 o
   2  12   9      724.27      722.54     61.76 o
   3  12   9      527.30      640.15     59.17 o
   4  12   9      775.48      882.26     61.32 o
   5  12   9       10.00      -26.41     45.36 o
   6  12   9        4.86      -20.01     44.06 o
 -13  13   9       42.49      -36.33     68.31 o
 -12  13   9        1.94      -51.12     61.57 o
 -11  13   9        2.97       34.59     61.57 o
 -10  13   9      160.86       42.42     60.70 o
  -9  13   9      191.49      218.20     67.88 o
  -8  13   9      137.25      110.95     62.65 o
  -7  13   9      460.06      396.38     76.36 o
  -6  13   9       37.42       41.12     48.95 o
  -5  13   9        9.45      -35.90     52.65 o
  -4  13   9        0.34       36.77     54.61 o
  -3  13   9     1728.63     1610.75    107.25 o
  -2  13   9        7.67        7.39     37.06 o
  -1  13   9     1485.45     1663.29    123.46 o
   0  13   9      719.24      683.48     50.73 o
   1  13   9       91.22       38.56     38.96 o
   2  13   9        0.01      -12.55     42.98 o
   3  13   9      335.17      315.15     51.79 o
   4  13   9      143.62      109.17     45.96 o
   5  13   9      216.10      224.95     75.49 o
 -12  14   9        0.71      -51.12     66.35 o
 -11  14   9        4.61      -38.29     63.96 o
 -10  14   9       12.43      -11.10     57.65 o
  -9  14   9       14.34        9.57     64.40 o
  -8  14   9      168.13      132.49     68.09 o
  -7  14   9      244.11      341.34     76.80 o
  -6  14   9      113.93       24.80     59.17 o
  -5  14   9      840.73      913.06    101.81 o
  -4  14   9       11.38      -54.82     54.82 o
  -3  14   9      149.59      147.93     68.53 o
  -2  14   9       64.68      143.37     65.27 o
  -1  14   9        8.68      -33.47     47.83 o
   0  14   9       45.80       30.23     42.52 o
   1  14   9      817.00      913.14     63.08 o
   2  14   9      296.99      278.14     53.83 o
   3  14   9      181.51      212.47     56.16 o
 -10  15   9      316.97      275.42     77.45 o
  -9  15   9        5.52       45.90     69.62 o
  -8  15   9      282.52      286.95     82.23 o
  -7  15   9       36.10       87.89     73.10 o
  -6  15   9        5.12        7.83     57.22 o
  -5  15   9        0.07      -22.84     62.44 o
  -4  15   9      136.49      118.57     68.75 o
  -3  15   9      268.56      435.76     86.37 o
  -2  15   9      560.44      563.24     92.89 o
  -1  15   9       12.20       20.23     60.48 o
   0  15   9     1025.44     1119.49     80.60 o
   1  15   9        1.12       45.26     84.41 o
  -7  16   9        7.92      -28.72     72.23 o
  -6  16   9      559.28      576.08     96.59 o
  -5  16   9      280.96      422.70     90.94 o
  -4  16   9      988.41      965.93     99.20 o
  -3  16   9       18.32       28.06     71.79 o
 -18   0  10     1713.79     1838.31    108.34 o
 -16   0  10      994.65     1126.92     79.41 o
 -14   0  10     4786.58     5365.47    177.74 o
 -12   0  10     6667.89     6349.07    132.72 o
 -10   0  10     1596.64     1983.60     57.76 o
  -8   0  10       77.03       22.51     16.86 o
  -6   0  10     2816.15     3170.81    114.00 o
  -4   0  10        8.39      -27.19     27.19 o
  -2   0  10     1255.26     1334.68     72.66 o
   0   0  10     3964.12     4189.17    149.68 o
   2   0  10     1849.83     1590.30     86.37 o
   4   0  10      922.40      660.27     62.87 o
   6   0  10     1722.91     1781.31    102.47 o
   8   0  10     4284.15     3842.61    164.03 o
  10   0  10      557.39      736.41     97.90 o
 -19   1  10      179.71      247.12     56.02 o
 -18   1  10      774.28      810.38     54.14 o
 -17   1  10     1248.98     1306.41     60.99 o
 -16   1  10      923.84      915.74     49.85 o
 -15   1  10     2197.60     2386.04     76.84 o
 -14   1  10      146.65      113.80     42.20 o
 -13   1  10       33.36       35.76     18.54 o
 -12   1  10       99.61      113.04     36.54 o
 -11   1  10     3187.10     3570.15     61.13 o
 -10   1  10     6674.83     6381.89    106.20 o
  -9   1  10      549.00      594.82     47.64 o
  -8   1  10     1262.88     1502.45     33.30 o
  -7   1  10     6873.55     6581.55    129.88 o
  -6   1  10      108.15       99.54     16.79 o
  -5   1  10      161.15       94.76     40.46 o
  -4   1  10      740.21      826.02     41.01 o
  -3   1  10     2204.58     1673.44     58.19 o
  -2   1  10      322.08      297.38     20.75 o
  -1   1  10      129.59      135.89     22.24 o
   0   1  10      126.40       91.73     41.44 o
   1   1  10        0.14       28.81     22.61 o
   2   1  10      349.54      404.83     39.23 o
   3   1  10      132.09       11.57     25.99 o
   4   1  10     1976.44     2115.70     75.82 o
   5   1  10     3411.31     3668.99    105.76 o
   6   1  10     1129.62      944.38     64.40 o
   7   1  10      525.69      665.14     53.15 o
   8   1  10      860.92      869.46     85.93 o
   9   1  10      178.46      182.75     46.26 o
  10   1  10       74.43      101.60     70.49 o
 -19   2  10     1835.00     1769.04     76.66 o
 -18   2  10        0.25       -8.26     37.02 o
 -17   2  10       18.10        7.56     34.06 o
 -16   2  10      101.83       81.15     45.90 o
 -15   2  10      758.39      652.46     50.04 o
 -14   2  10        1.72       24.44     20.77 o
 -13   2  10     2068.53     1918.65     51.99 o
 -12   2  10       53.38       -1.97     17.55 o
 -11   2  10     8490.76     9167.54    178.35 o
 -10   2  10      206.19      231.50     27.16 o
  -9   2  10      190.94      132.49     22.99 o
  -8   2  10      507.82      547.32     23.05 o
  -7   2  10     5309.75     5968.90    142.39 o
  -6   2  10     2000.39     1753.24     40.83 o
  -5   2  10     5486.06     5635.69    145.65 o
  -4   2  10      346.87      236.62     26.82 o
  -3   2  10      878.04     1073.42     44.91 o
  -2   2  10      628.26      344.80     44.60 o
  -1   2  10     1539.83     1485.35     40.94 o
   0   2  10      196.41      317.82     23.72 o
   1   2  10      815.13      902.17     46.07 o
   2   2  10      570.27      670.46     42.01 o
   3   2  10      253.10      278.98     37.59 o
   4   2  10       45.90       17.71     27.39 o
   5   2  10      638.17      630.81     46.61 o
   6   2  10        5.02        8.23     46.23 o
   7   2  10      832.43      734.47     52.72 o
   8   2  10       26.91        6.18     38.06 o
   9   2  10     1592.11     1692.12    113.34 o
  10   2  10       12.25      -61.13     65.27 o
 -19   3  10      144.61      152.07     46.30 o
 -18   3  10      734.98      661.98    133.58 o
 -17   3  10     2136.66     2150.72     89.63 o
 -16   3  10      282.16      492.59     68.53 o
 -15   3  10     2847.46     3098.58     90.84 o
 -14   3  10       17.00       27.91     22.72 o
 -13   3  10      103.93      123.74     50.98 o
 -12   3  10       18.89       -7.58     18.17 o
 -11   3  10     7382.82     7145.43    186.30 o
 -10   3  10     2542.54     2541.83     48.13 o
  -9   3  10     2280.22     2347.20     45.12 o
  -8   3  10       59.36       29.47     13.98 o
  -7   3  10     2641.80     2697.26     61.78 o
  -5   3  10       13.51       20.74     18.67 o
  -4   3  10       97.38       54.59     21.77 o
  -3   3  10      242.54      190.94     35.03 o
  -2   3  10      568.49      404.03     38.51 o
  -1   3  10      892.02      947.37     34.62 o
   0   3  10       25.18      -14.27     17.08 o
   1   3  10      497.30      523.59     28.22 o
   2   3  10       74.90      124.42     22.02 o
   3   3  10       91.52      125.45     30.52 o
   4   3  10      262.94      255.18     68.31 o
   5   3  10     1783.43     1634.81     67.05 o
   6   3  10      145.70      156.66     36.09 o
   7   3  10      902.34      933.02     57.71 o
   8   3  10     1044.50      991.97     61.55 o
   9   3  10      110.84       43.08     63.53 o
 -19   4  10      156.76      268.55     48.44 o
 -18   4  10     1225.81     1148.75     63.98 o
 -17   4  10       68.43       36.55     34.81 o
 -16   4  10       99.53      103.40     34.69 o
 -15   4  10      576.55      545.51     48.91 o
 -14   4  10     2312.84     2329.78     85.12 o
 -13   4  10     2788.58     3044.21     70.14 o
 -12   4  10     2882.53     2525.42     61.05 o
 -11   4  10        1.75       -8.99     17.37 o
 -10   4  10      236.49      268.92     39.37 o
  -9   4  10      374.88      438.02     23.74 o
  -8   4  10      336.96      259.41     29.41 o
  -7   4  10      402.00      310.70     54.61 o
  -6   4  10      800.75      895.99     40.48 o
  -5   4  10      543.11      595.42     35.15 o
  -4   4  10      151.17      183.90     27.83 o
  -3   4  10       86.25        9.96     20.84 o
  -2   4  10        9.64        9.51     21.90 o
  -1   4  10      123.83      131.04     20.62 o
   0   4  10     1258.82     1197.64     40.47 o
   1   4  10       39.70       29.82     19.22 o
   2   4  10     1591.53     1359.69     43.57 o
   3   4  10        5.23        8.94     22.00 o
   4   4  10     1233.75     1393.10     61.13 o
   5   4  10      187.20      226.61     39.15 o
   6   4  10      718.11      732.99     50.76 o
   7   4  10        9.38      -14.74     34.92 o
   8   4  10     2646.84     2433.75    134.23 o
   9   4  10       81.41      111.39     67.22 o
 -19   5  10        6.37      -36.63     44.22 o
 -18   5  10     1061.15     1166.78     64.80 o
 -17   5  10      277.98      385.28     47.15 o
 -16   5  10      822.27      754.38     42.20 o
 -15   5  10     1363.84     1227.65     47.02 o
 -14   5  10      521.07      603.39     38.31 o
 -13   5  10       74.94       54.31     23.96 o
 -12   5  10        8.17        5.09     20.46 o
 -11   5  10     1250.18     1073.66     45.03 o
 -10   5  10     1512.86     1840.78     58.44 o
  -9   5  10       67.00       47.39     24.58 o
  -8   5  10     1813.13     1600.92     53.17 o
  -7   5  10     1877.61     2341.55     67.89 o
  -6   5  10       45.78       69.99     21.56 o
  -5   5  10        0.01      -11.36     19.94 o
  -4   5  10        4.61       25.65     26.32 o
  -3   5  10      329.36      429.18     37.10 o
  -2   5  10     1120.84     1260.44     52.67 o
  -1   5  10        0.88       11.90     18.46 o
   0   5  10      974.90     1089.01     40.32 o
   1   5  10        4.23        1.73     19.14 o
   2   5  10      165.01      121.21     24.57 o
   3   5  10        5.21        2.75     22.28 o
   4   5  10     2625.04     2648.19     76.83 o
   5   5  10     1593.65     1454.11     65.07 o
   6   5  10     1593.73     1531.38     69.42 o
   7   5  10      300.82      303.92     72.44 o
   8   5  10      456.51      544.53     85.06 o
   9   5  10      171.62      160.77     67.44 o
 -18   6  10       30.88       60.91     41.02 o
 -17   6  10       74.91       72.81     37.88 o
 -16   6  10      599.89      570.41     70.10 o
 -15   6  10      520.19      459.71     39.02 o
 -14   6  10       19.15       35.26     24.64 o
 -13   6  10     4886.96     5205.91    103.08 o
 -12   6  10      156.60       50.62     22.70 o
 -11   6  10     6599.37     6835.36    160.88 o
 -10   6  10      160.57      156.29     50.58 o
  -9   6  10       76.45      188.83     45.69 o
  -8   6  10      469.94      293.48     47.64 o
  -7   6  10     4533.33     4450.59    106.06 o
  -6   6  10      339.58      353.10     49.82 o
  -5   6  10     1479.85     1401.84     52.68 o
  -4   6  10        2.25      -20.99     20.99 o
  -3   6  10       50.40       38.26     22.67 o
  -2   6  10      282.43      296.68     74.95 o
  -1   6  10      437.04      580.86     42.78 o
   0   6  10       19.93       18.71     20.87 o
   1   6  10      716.71      618.13     57.57 o
   2   6  10     1480.95     1565.22     79.52 o
   3   6  10      121.32      126.89     49.39 o
   4   6  10      472.67      424.66     36.14 o
   5   6  10      495.88      504.12     52.32 o
   6   6  10       11.66       26.40     36.59 o
   7   6  10      373.46      305.66     74.62 o
   8   6  10       92.57       69.83     65.48 o
   9   6  10     1063.36     1009.22     96.59 o
 -18   7  10      330.46      408.81     56.88 o
 -17   7  10     2146.47     2115.95     68.94 o
 -16   7  10        7.12       18.14     29.78 o
 -15   7  10     3152.58     3275.15     81.56 o
 -14   7  10        3.70      -24.13     24.13 o
 -13   7  10       45.21       -1.57     30.29 o
 -12   7  10      504.82      513.70    110.52 o
 -11   7  10     7217.96     6464.00    142.39 o
 -10   7  10      714.67      686.59     63.31 o
  -9   7  10     5094.66     5397.45    187.96 o
  -8   7  10      726.96      626.98     62.87 o
  -7   7  10     1679.79     1502.41     87.02 o
  -6   7  10       77.76       68.31     24.87 o
  -5   7  10        0.86        1.29     31.22 o
  -4   7  10       82.26        9.83     25.34 o
  -3   7  10       45.32       32.49     43.29 o
  -2   7  10       23.68        5.84     26.20 o
  -1   7  10      378.62      576.51     41.28 o
   0   7  10       19.96       -5.73     21.81 o
   1   7  10      455.77      519.03     74.39 o
   2   7  10       75.57       45.90     24.43 o
   3   7  10      209.49      242.26     31.71 o
   4   7  10      222.17      300.15     35.01 o
   5   7  10      718.86      679.85     39.13 o
   6   7  10       27.93       10.90     38.28 o
   7   7  10      380.92      256.28     72.44 o
   8   7  10      184.49      165.12     73.75 o
 -17   8  10       56.11       53.55     34.74 o
 -16   8  10       14.93        1.91     33.48 o
 -15   8  10      682.16      771.46     68.96 o
 -14   8  10     1086.93     1152.19     57.36 o
 -13   8  10     3607.54     3379.91     96.05 o
 -12   8  10      942.14      688.77     72.66 o
 -11   8  10      383.72      527.78     68.31 o
 -10   8  10       97.65      179.48     53.08 o
  -9   8  10      159.60      112.26     48.73 o
  -8   8  10      347.66      279.55     51.34 o
  -7   8  10     1157.45     1266.80     83.32 o
  -6   8  10     1211.54     1317.75     54.18 o
  -5   8  10     3146.36     3333.36     93.45 o
  -4   8  10      453.21      432.27     61.78 o
  -3   8  10       29.80        3.55     26.92 o
  -2   8  10      334.04      269.90     49.82 o
  -1   8  10        5.90       14.20     27.69 o
   0   8  10       15.17       11.11     23.10 o
   1   8  10        1.16       21.67     22.82 o
   2   8  10      712.50      948.30     43.03 o
   3   8  10        5.63        3.93     25.57 o
   4   8  10      736.30      672.86     42.91 o
   5   8  10       94.35       80.80     54.71 o
   6   8  10      299.17      244.90     46.38 o
   7   8  10      194.77      174.71     49.07 o
   8   8  10     1154.25     1063.61     97.03 o
 -17   9  10       12.16       -9.03     47.87 o
 -16   9  10     1033.92      909.90     59.09 o
 -15   9  10      209.63      263.02     67.77 o
 -14   9  10      551.13      605.01     81.36 o
 -13   9  10      185.86      218.20     63.53 o
 -12   9  10        5.30        9.35     45.69 o
 -11   9  10      218.10      157.29     49.82 o
 -10   9  10      893.78     1087.54     81.15 o
  -9   9  10     1091.33     1040.11     78.97 o
  -8   9  10      721.86      655.27     65.48 o
  -7   9  10      185.44      194.93     50.47 o
  -6   9  10      173.79      276.94     52.87 o
  -5   9  10      332.45      478.79     43.76 o
  -4   9  10       62.49       19.92     32.85 o
  -3   9  10      520.90      730.69     46.89 o
  -2   9  10      172.25      155.96     35.83 o
  -1   9  10       53.24       14.84     31.61 o
   0   9  10      588.05      640.04     40.65 o
   1   9  10       92.61       52.53     26.39 o
   2   9  10        0.43      -17.42     26.58 o
   3   9  10      102.01       84.45     30.60 o
   4   9  10      708.11      696.50     62.44 o
   5   9  10       26.26       -4.20     39.08 o
   6   9  10      879.09      877.93     60.49 o
   7   9  10      149.19      202.98     72.23 o
 -16  10  10      149.08      125.53     73.10 o
 -15  10  10      282.62      200.36     68.53 o
 -14  10  10      259.14      184.92     68.09 o
 -13  10  10     1276.17     1422.57    100.51 o
 -12  10  10      806.45      864.77     77.23 o
 -11  10  10     1532.85     1431.49     97.46 o
 -10  10  10        5.65      -24.37     50.04 o
  -9  10  10        8.77      -29.37     42.42 o
  -8  10  10      626.47      661.14     67.66 o
  -7  10  10      376.71      434.23     68.31 o
  -6  10  10       23.74       -0.65     40.90 o
  -5  10  10       65.03       15.88     45.25 o
  -4  10  10      687.71      732.17     49.26 o
  -3  10  10       20.28       10.33     30.00 o
  -2  10  10       99.97       44.76     73.31 o
  -1  10  10      139.13      195.36     60.26 o
   0  10  10       39.19       68.87     28.60 o
   1  10  10      194.29      244.16     35.28 o
   2  10  10      412.18      391.36     40.17 o
   3  10  10       20.39      -28.13     28.13 o
   4  10  10      283.93      351.84     50.91 o
   5  10  10       53.06       21.05     39.96 o
   6  10  10       42.52       17.47     44.92 o
 -15  11  10      971.07     1094.94     98.12 o
 -14  11  10        3.21       22.19     63.31 o
 -13  11  10       55.63      -15.88     57.87 o
 -12  11  10      334.27      474.70     80.28 o
 -11  11  10      925.34      997.26     86.80 o
 -10  11  10       13.45       28.72     55.04 o
  -9  11  10     1814.12     1920.98    112.04 o
  -8  11  10      792.54      749.46     78.54 o
  -7  11  10     1626.41     1597.48    103.99 o
  -6  11  10       12.75       54.61     45.69 o
  -5  11  10        1.65      -10.22     41.33 o
  -4  11  10       34.26      -29.15     44.60 o
  -3  11  10        1.36       28.42     36.76 o
  -2  11  10       80.74       55.14     47.43 o
  -1  11  10        0.40       15.07     31.57 o
   0  11  10        3.78       26.38     29.18 o
   1  11  10       16.82      -18.23     33.78 o
   2  11  10       62.06       58.01     32.72 o
   3  11  10      165.06      152.86     43.71 o
   4  11  10       24.07        6.02     48.41 o
   5  11  10      412.16      438.47     56.31 o
 -14  12  10      616.98      864.77    106.82 o
 -13  12  10     1251.38     1254.84    102.68 o
 -12  12  10      915.25      858.46     84.63 o
 -11  12  10      265.95      183.61     67.66 o
 -10  12  10       58.89      122.26     62.00 o
  -9  12  10        1.76       28.72     50.25 o
  -8  12  10        3.04       -5.44     50.04 o
  -7  12  10       90.87      118.78     54.82 o
  -6  12  10      262.98      341.34     68.53 o
  -5  12  10     1721.81     1629.03    106.82 o
  -4  12  10      120.89      102.68     55.26 o
  -3  12  10       15.52       23.84     34.98 o
  -2  12  10        6.17      -14.38     38.73 o
  -1  12  10       31.61       45.28     31.72 o
   0  12  10        4.11      -13.43     37.09 o
   1  12  10       12.31       18.33     33.09 o
   2  12  10      109.10      139.21     69.94 o
   3  12  10      111.43       75.65     43.55 o
   4  12  10       75.98       37.96     46.60 o
 -13  13  10       44.71       81.80     70.92 o
 -12  13  10      119.42      127.49     65.27 o
 -11  13  10        1.22      -11.53     61.13 o
 -10  13  10      942.65      933.30     93.55 o
  -9  13  10      267.71      282.16     74.19 o
  -8  13  10      232.75      342.43     70.05 o
  -7  13  10       10.92      -12.40     57.43 o
  -6  13  10       68.80      175.56     64.40 o
  -5  13  10      138.46      198.41     66.14 o
  -4  13  10       27.87      -14.79     53.95 o
  -3  13  10       43.60       65.27     53.52 o
  -2  13  10       32.74       12.88     44.47 o
  -1  13  10        0.67       27.54     34.26 o
   0  13  10       23.88      -24.61     34.61 o
   1  13  10       26.44       -6.04     40.02 o
   2  13  10        0.21      -46.45     46.45 o
   3  13  10        2.00      -22.07     46.21 o
 -12  14  10      771.61     1149.76    123.13 o
 -11  14  10      186.31      331.77     84.63 o
 -10  14  10       63.55       80.49     68.75 o
  -9  14  10        3.15      -49.82     65.27 o
  -8  14  10      254.22      285.21     78.10 o
  -7  14  10      112.71      122.05     66.57 o
  -6  14  10       19.98       36.55     64.61 o
  -5  14  10       28.13       53.30     62.22 o
  -4  14  10      102.73      165.99     68.31 o
  -3  14  10       10.03      -57.22     57.22 o
  -2  14  10       32.68       25.02     70.27 o
  -1  14  10        5.75      -37.40     37.40 o
   0  14  10       34.71       21.55     46.09 o
   1  14  10       46.00       65.45     62.98 o
   2  14  10      160.65      159.16     52.20 o
  -9  15  10      727.87      781.23    110.52 o
  -8  15  10       13.00        6.09     61.35 o
  -7  15  10      504.14      631.77     98.33 o
  -6  15  10        0.57       39.38     66.35 o
  -5  15  10       17.55       46.34     68.09 o
  -4  15  10       21.46       33.07     68.96 o
  -3  15  10       53.11       52.65     69.62 o
  -2  15  10       21.01        4.93     66.79 o
  -1  15  10        0.86        1.96     70.70 o
 -19   0  11       69.77       49.60     59.17 o
 -17   0  11        1.49      -44.60     44.60 o
 -15   0  11      994.86      967.89     69.18 o
 -13   0  11     2642.00     2330.19     98.77 o
 -11   0  11     1063.87      865.00     39.94 o
  -7   0  11    10094.65    10349.14    288.26 o
  -5   0  11    24302.79    27684.08    694.21 o
  -3   0  11      204.03      189.92     40.46 o
  -1   0  11     4758.81     4925.80    171.00 o
   1   0  11     4504.83     4447.40    166.21 o
   3   0  11     3599.29     3961.61    159.68 o
   5   0  11        0.40      -21.10     43.51 o
   7   0  11      832.78      861.50     82.89 o
   9   0  11        1.43      -43.08     65.92 o
 -19   1  11      150.88      195.07     45.67 o
 -18   1  11       79.19      153.06     40.69 o
 -17   1  11        0.05       12.02     33.45 o
 -16   1  11       63.41      130.25     58.30 o
 -15   1  11       58.88       45.25     28.18 o
 -14   1  11       38.33       13.60     25.26 o
 -13   1  11      115.56      106.13     24.11 o
 -12   1  11        2.78       -1.64     17.80 o
 -11   1  11     1913.28     2003.41     45.32 o
 -10   1  11       16.94       37.43     14.48 o
  -9   1  11     4510.40     5063.35     77.70 o
  -8   1  11      894.09      822.91     28.74 o
  -7   1  11       12.12        5.84     13.83 o
  -6   1  11      259.04      266.87     33.94 o
  -5   1  11     1129.16     1275.20     50.99 o
  -4   1  11     6898.79     6491.98    144.74 o
  -3   1  11     3573.63     4129.83    105.22 o
  -2   1  11     1272.36     1573.75     58.96 o
  -1   1  11    12175.58    12811.08    253.90 o
   0   1  11      287.37      234.92     34.60 o
   1   1  11       23.28       64.29     26.75 o
   2   1  11      133.38       65.87     30.56 o
   3   1  11     2044.42     1944.51     73.51 o
   4   1  11      114.20      191.53     36.68 o
   5   1  11      528.20      375.04     46.61 o
   6   1  11      324.22      432.15     48.29 o
   7   1  11       90.81       82.59     39.76 o
   8   1  11        6.98       26.89     41.90 o
   9   1  11        2.77      -39.98     45.91 o
 -19   2  11       12.33       -8.69     36.91 o
 -18   2  11       29.01      -38.72     38.72 o
 -17   2  11       10.49       -1.17     33.64 o
 -16   2  11       87.01       73.19     38.72 o
 -15   2  11        0.23       11.19     32.52 o
 -14   2  11       10.22       11.43     21.67 o
 -13   2  11       28.63       11.09     19.21 o
 -12   2  11      352.46      484.44     43.84 o
 -11   2  11       46.72       51.92     18.62 o
 -10   2  11      826.64      851.60     27.23 o
  -9   2  11        5.32       17.08     13.17 o
  -8   2  11     5021.63     5069.63     92.41 o
  -7   2  11     1209.41     1088.44    195.91 o
  -6   2  11     5006.68     4579.40    109.20 o
  -5   2  11     1130.55     1132.83     47.84 o
  -4   2  11      192.45      132.07     27.03 o
  -3   2  11        0.97        9.07     22.84 o
  -2   2  11       35.25        2.54     23.25 o
  -1   2  11      297.59      396.03     39.23 o
   0   2  11     6863.74     7066.27    166.10 o
   1   2  11      532.77      500.50     44.74 o
   2   2  11     1030.86     1029.69     52.68 o
   3   2  11       48.95      124.36     33.76 o
   4   2  11      179.10      200.89     38.07 o
   5   2  11        0.16      -16.17     30.07 o
   6   2  11        5.09        0.73     34.61 o
   7   2  11       11.53      -28.13     37.53 o
   8   2  11       43.48       62.08     47.32 o
   9   2  11        6.90       72.88     72.44 o
 -19   3  11      291.33      335.93     50.19 o
 -18   3  11      282.89      251.83     45.91 o
 -17   3  11        2.55       15.28     34.02 o
 -16   3  11        3.92       50.50     45.36 o
 -15   3  11      281.82      258.93     39.92 o
 -14   3  11       35.87       59.63     22.59 o
 -13   3  11      109.97       80.73     21.49 o
 -12   3  11      528.96      545.85     28.89 o
 -11   3  11      741.96      897.34     34.63 o
 -10   3  11      438.02      352.99     27.76 o
  -9   3  11      135.67      104.67     24.98 o
  -8   3  11      490.83      518.79     34.61 o
  -6   3  11       11.10       -2.78     22.95 o
  -5   3  11      146.36      142.67     27.67 o
  -4   3  11     4332.65     4496.74    111.17 o
  -3   3  11      395.77      496.63     38.74 o
  -2   3  11     1965.39     2281.83     72.08 o
  -1   3  11     6041.81     7306.46    172.70 o
   0   3  11      809.43      698.65     78.21 o
   1   3  11      234.99      225.78     34.60 o
   2   3  11       14.37       23.78     27.68 o
   3   3  11      654.31      660.15     45.61 o
   4   3  11      329.70      431.59     46.53 o
   5   3  11       57.81       88.43     35.92 o
   6   3  11      470.32      579.23     81.36 o
   7   3  11       98.79      142.49     44.27 o
   8   3  11       42.10       79.62     59.39 o
 -19   4  11       14.83      -36.56     39.95 o
 -18   4  11       49.73       50.57     39.37 o
 -17   4  11       18.51       26.37     34.25 o
 -16   4  11       28.39        7.46     47.64 o
 -15   4  11      602.79      655.33     44.11 o
 -14   4  11      251.42      258.57     59.20 o
 -13   4  11     1481.69     1327.66     53.29 o
 -12   4  11        6.10       15.66     20.60 o
 -11   4  11      433.40      428.35     27.70 o
 -10   4  11     1624.99     1636.16     66.14 o
  -9   4  11      268.54      249.93     30.68 o
  -8   4  11      470.78      596.98     36.64 o
  -7   4  11     6037.75     6414.87    140.35 o
  -6   4  11      379.33      159.25     95.07 o
  -5   4  11    15269.60    15768.49    298.48 o
  -4   4  11      972.59      891.47     61.78 o
  -3   4  11       53.90       88.66     27.94 o
  -2   4  11      160.87      220.27     31.76 o
  -1   4  11     2632.88     2872.88    127.24 o
   0   4  11        2.97       -6.40     20.00 o
   1   4  11     1806.24     1882.86     71.77 o
   2   4  11      241.99      562.14     71.68 o
   3   4  11     1858.16     1739.28     70.05 o
   4   4  11       18.93       35.29     31.12 o
   5   4  11      109.89       76.59     34.60 o
   6   4  11       49.15       52.89     37.98 o
   7   4  11      314.76      311.36     51.30 o
   8   4  11        0.39      -53.08     53.52 o
 -19   5  11        5.12        4.67     43.52 o
 -18   5  11        0.77       -2.15     40.07 o
 -17   5  11        0.96       11.72     34.77 o
 -16   5  11       61.81       36.70     28.54 o
 -15   5  11        3.58       -0.09     25.65 o
 -14   5  11       20.70       50.04     25.41 o
 -13   5  11        0.75       11.97     23.16 o
 -12   5  11      139.72      171.66     38.77 o
 -11   5  11     2662.16     2780.92     77.54 o
 -10   5  11      369.93      336.77     50.04 o
  -9   5  11    10864.06    11712.97    332.42 o
  -8   5  11      374.47      444.64     35.03 o
  -7   5  11     1911.03     1939.68     62.76 o
  -6   5  11      490.30      405.40    107.04 o
  -5   5  11     3334.28     3978.08    103.14 o
  -4   5  11     2583.65     3196.54     90.32 o
  -3   5  11    11312.33    10885.89    221.13 o
  -2   5  11      211.85      186.56     32.61 o
  -1   5  11     8009.29     8491.37    267.59 o
   0   5  11      530.61      618.43     34.83 o
   1   5  11      172.13      167.19     32.13 o
   2   5  11       52.76       78.91     24.27 o
   3   5  11      688.63      605.17     45.85 o
   4   5  11      260.77      284.31     43.74 o
   5   5  11      743.80      686.81     50.86 o
   6   5  11      285.61      323.61     63.63 o
   7   5  11      322.48      298.70     77.45 o
   8   5  11        1.77       38.29     65.27 o
 -18   6  11        0.76        7.18     40.76 o
 -17   6  11        8.10       -1.34     37.20 o
 -16   6  11       39.21       27.94     29.65 o
 -15   6  11       12.49        4.46     28.15 o
 -14   6  11      202.93      233.31     36.03 o
 -13   6  11       17.94       33.82     24.93 o
 -12   6  11      580.11      677.02     66.57 o
 -11   6  11      222.92      124.87     44.82 o
 -10   6  11        4.50        7.18     38.51 o
  -9   6  11      203.94      110.52     42.64 o
  -8   6  11     2979.63     2886.04    123.13 o
  -7   6  11     5116.05     5177.44    120.91 o
  -6   6  11     1162.43     1129.28     49.68 o
  -4   6  11      282.07      133.70     29.95 o
  -3   6  11      589.63      389.67     81.47 o
  -2   6  11       54.90      148.73     31.76 o
  -1   6  11      223.51       82.36     47.25 o
   0   6  11     5137.42     5073.70    290.50 o
   1   6  11     2397.06     2154.24     72.88 o
   2   6  11     1509.37     1704.21     54.69 o
   3   6  11        9.54       15.50     25.94 o
   4   6  11      372.94      400.55    103.45 o
   5   6  11       48.10       19.45     36.03 o
   6   6  11       50.86       97.68     55.26 o
   7   6  11       38.29      -15.01     61.35 o
 -18   7  11      230.67      399.25     56.01 o
 -17   7  11       45.28       15.71     34.36 o
 -16   7  11       19.26       26.78     31.72 o
 -15   7  11        4.12       -7.88     28.22 o
 -14   7  11        8.04      -18.49     48.95 o
 -13   7  11      154.20       30.89     45.47 o
 -12   7  11      492.88      428.58     64.61 o
 -11   7  11       10.87      -18.06     40.68 o
 -10   7  11      637.80      599.14     59.39 o
  -9   7  11      151.88      221.03     50.47 o
  -8   7  11      740.31      579.56     57.22 o
  -7   7  11      452.56      401.30     83.10 o
  -6   7  11      120.80       99.59     29.52 o
  -5   7  11       24.96       13.88     25.45 o
  -4   7  11     3417.00     3371.50     95.59 o
  -3   7  11      342.57      290.29     39.05 o
  -2   7  11     2155.42     1958.88     71.81 o
  -1   7  11      749.29      620.58     35.13 o
   0   7  11      961.52     1066.76     43.90 o
   1   7  11       11.00       32.81     25.93 o
   2   7  11     1017.51     1032.66     45.30 o
   3   7  11      186.28      155.83     33.75 o
   4   7  11      708.23      736.16     42.51 o
   5   7  11        1.23       -7.82     35.46 o
   6   7  11      253.06      292.61     76.80 o
   7   7  11       91.01       -6.31     58.74 o
 -17   8  11       65.71       80.89     36.64 o
 -16   8  11       32.66      -23.28     60.48 o
 -15   8  11      197.43       82.23     59.39 o
 -14   8  11        1.44      -27.19     49.82 o
 -13   8  11      129.94       73.10     50.25 o
 -12   8  11       21.94      -46.99     46.99 o
 -11   8  11      305.45      342.43     66.57 o
 -10   8  11       95.84      154.68     49.17 o
  -9   8  11       92.64       33.50     46.77 o
  -8   8  11      189.79      183.40     47.86 o
  -7   8  11     1955.81     2180.74    113.34 o
  -6   8  11     1888.80     2051.75     71.02 o
  -5   8  11     6301.64     6750.94    154.07 o
  -4   8  11      608.62      605.13     54.82 o
  -3   8  11      125.08      128.32     34.07 o
  -2   8  11      240.00      179.02     36.76 o
  -1   8  11     1584.18     1704.30     53.98 o
   0   8  11      337.87      407.35     35.08 o
   1   8  11      686.28      569.91     40.34 o
   2   8  11      219.94      224.98     33.80 o
   3   8  11      208.70      211.54     54.73 o
   4   8  11       40.79       49.81     31.19 o
   5   8  11       83.42       18.46     47.43 o
   6   8  11      249.08      209.72     65.92 o
 -17   9  11       11.69       99.64     76.58 o
 -16   9  11        0.05      -63.74     63.74 o
 -15   9  11       15.24       33.50     55.91 o
 -14   9  11        3.58       41.55     53.08 o
 -13   9  11       15.50      -17.40     53.74 o
 -12   9  11       10.51       16.53     54.61 o
 -11   9  11     2381.39     2415.91    125.96 o
 -10   9  11      173.23      136.40     50.91 o
  -9   9  11     4599.62     4950.82    189.49 o
  -8   9  11       68.57       67.22     48.08 o
  -7   9  11      937.99      801.68     73.97 o
  -6   9  11      234.81      252.58     60.91 o
  -5   9  11     1392.72     1261.42     66.90 o
  -4   9  11       33.34       30.26     33.45 o
  -3   9  11     5442.48     6024.30    148.04 o
  -2   9  11       48.14       93.71     36.11 o
  -1   9  11     2980.23     3278.69    131.74 o
   0   9  11        1.31       14.23     27.25 o
   1   9  11        1.16      -20.00     26.54 o
   2   9  11      406.59      421.44     47.58 o
   3   9  11      490.09      682.78     75.46 o
   4   9  11       55.88       88.63     39.28 o
   5   9  11      634.81      702.72     73.86 o
   6   9  11      201.22       86.15     74.62 o
 -16  10  11       10.31      -59.17     68.75 o
 -15  10  11      118.58      105.95     62.44 o
 -14  10  11      123.99       80.28     65.48 o
 -13  10  11      410.21      388.55     78.97 o
 -12  10  11      448.06      377.02     73.75 o
 -11  10  11      426.73      370.93     66.79 o
 -10  10  11       42.83       40.46     47.43 o
  -9  10  11      475.60      442.50     69.83 o
  -8  10  11      906.38      784.27     77.67 o
  -7  10  11     2905.18     3181.25    145.54 o
  -6  10  11      156.55      203.19     56.78 o
  -5  10  11     1859.32     2000.39    112.47 o
  -4  10  11      264.56      267.43    140.32 o
  -3  10  11      642.75      718.58     71.47 o
  -2  10  11      325.37      207.50     40.08 o
  -1  10  11      136.06       74.18     29.74 o
   0  10  11      962.67      957.44     46.49 o
   1  10  11     2847.46     2929.16     79.82 o
   2  10  11      829.94      928.25     49.11 o
   3  10  11      295.31      344.33     52.21 o
   4  10  11        6.94      -18.85     50.04 o
   5  10  11        0.70       54.87     46.99 o
 -15  11  11      121.98      147.28     75.49 o
 -14  11  11       15.21      -27.85     63.31 o
 -13  11  11       31.29       60.04     65.05 o
 -12  11  11      132.98      168.60     62.44 o
 -11  11  11      136.31      100.51     57.65 o
 -10  11  11      734.07      748.81     92.24 o
  -9  11  11        5.81        1.09     53.30 o
  -8  11  11      760.20      783.19     75.49 o
  -7  11  11      118.89       39.16     50.04 o
  -6  11  11       10.69       52.87     53.74 o
  -5  11  11        0.29       18.93     54.17 o
  -4  11  11     1786.88     1972.32    115.95 o
  -3  11  11      133.98      147.24     69.51 o
  -2  11  11     1386.29     1118.43     64.68 o
  -1  11  11        0.78       -6.99     30.17 o
   0  11  11      423.64      502.80     46.20 o
   1  11  11        0.23      -22.71     32.15 o
   2  11  11      427.97      424.80     55.99 o
   3  11  11        0.17      -33.33     42.76 o
   4  11  11      150.37      170.17     50.06 o
 -14  12  11       12.81       -2.83     77.67 o
 -13  12  11        0.66      -12.62     63.74 o
 -12  12  11       40.03        6.31     62.87 o
 -11  12  11       32.51       26.76     60.70 o
 -10  12  11       95.08       -9.35     60.70 o
  -9  12  11        1.51      -18.93     55.26 o
  -8  12  11       56.80      122.70     56.35 o
  -7  12  11      590.91      723.14     87.24 o
  -6  12  11     1510.33     1443.24    101.16 o
  -5  12  11     1211.66     1184.13     98.33 o
  -4  12  11      253.34      363.75     68.96 o
  -3  12  11       56.28       33.00     40.20 o
  -2  12  11      391.00      455.32     94.63 o
  -1  12  11      397.03      219.95     41.89 o
   0  12  11      297.80      338.57     43.40 o
   1  12  11      287.32      394.81     44.74 o
   2  12  11       64.27       53.05     46.55 o
   3  12  11       91.71      108.51     49.39 o
 -13  13  11       81.48      192.75     79.84 o
 -12  13  11       34.02      127.05     72.23 o
 -11  13  11      981.79      907.84     92.02 o
 -10  13  11       71.37        7.83     62.00 o
  -9  13  11      796.55      867.38    103.34 o
  -8  13  11       36.60       18.71     61.78 o
  -7  13  11       75.14      -16.97     59.61 o
  -6  13  11       20.66       43.29     55.91 o
  -5  13  11      423.96      495.80     90.50 o
  -4  13  11        5.23      -55.69     55.69 o
  -3  13  11     1790.64     1887.69    122.92 o
  -2  13  11        6.92       58.41     48.84 o
  -1  13  11      986.71     1130.11     56.82 o
   0  13  11        1.12      -24.26     57.45 o
   1  13  11        2.68       18.53     49.79 o
   2  13  11      105.23       73.21     49.41 o
 -11  14  11       96.63      109.21     76.80 o
 -10  14  11       12.37      -51.34     59.83 o
  -9  14  11      307.07      279.77     73.31 o
  -8  14  11      136.22      252.36     78.54 o
  -7  14  11     1005.57     1114.08    100.51 o
  -6  14  11      329.32      268.68     78.32 o
  -5  14  11      562.49      507.33     87.89 o
  -4  14  11      130.31      261.93     75.49 o
  -3  14  11      149.56      226.47     80.49 o
  -2  14  11        3.56      -41.25     66.24 o
  -1  14  11      248.39      198.52     43.93 o
   0  14  11      234.81      278.90     77.88 o
  -8  15  11      399.45      533.22     97.25 o
  -7  15  11      207.97      192.97     69.18 o
  -6  15  11       27.41       48.95     73.53 o
  -5  15  11      162.97      238.65     83.10 o
  -4  15  11      690.25      901.32    109.21 o
  -3  15  11      455.94      510.59    102.03 o
 -18   0  12      467.52      360.05     69.18 o
 -16   0  12      778.69      762.30     76.80 o
 -14   0  12    10338.17    10955.02    305.44 o
 -12   0  12     2704.66     2998.07    107.69 o
  -8   0  12      113.39       77.88     32.85 o
  -6   0  12     3154.37     3339.20    129.88 o
  -4   0  12      141.97      128.36     42.64 o
  -2   0  12       52.89       20.01     33.72 o
   0   0  12      694.58      579.99     58.74 o
   2   0  12     1100.70     1393.42     89.20 o
   4   0  12       34.50       18.71     46.77 o
   6   0  12     3114.60     3068.56    149.46 o
   8   0  12      826.53      893.27     88.76 o
 -19   1  12       98.44      218.71     45.29 o
 -18   1  12     2195.14     2140.37     80.83 o
 -17   1  12     1372.29     1542.58     66.15 o
 -16   1  12      829.28      884.98     49.44 o
 -15   1  12      783.73      823.87     46.30 o
 -14   1  12      391.00      451.63     41.12 o
 -13   1  12     1617.49     1929.72     52.06 o
 -12   1  12      898.32      734.25     43.44 o
 -11   1  12      217.24      329.20     51.29 o
 -10   1  12     4784.34     5809.01    105.16 o
  -9   1  12      161.26      340.68     33.49 o
  -8   1  12     1449.37     1638.66     58.61 o
  -7   1  12      100.31      146.81     41.23 o
  -6   1  12      503.90      601.64     38.07 o
  -5   1  12       41.13      -21.25     21.25 o
  -4   1  12      457.41      368.25     45.03 o
  -3   1  12      457.75      541.27     42.54 o
  -2   1  12       14.59       27.85     25.77 o
  -1   1  12       37.64       15.69     26.20 o
   0   1  12       27.52       98.05     31.68 o
   1   1  12       46.97       44.23     29.55 o
   2   1  12      603.31      694.59     54.28 o
   3   1  12      471.72      431.10     45.60 o
   4   1  12      396.83      371.57     46.58 o
   5   1  12     1895.07     1621.43     73.87 o
   6   1  12      175.46      258.65     48.55 o
   7   1  12       76.64       -2.02     71.57 o
   8   1  12        5.92      -45.38     45.38 o
 -19   2  12      647.73      764.13     61.55 o
 -18   2  12       30.06       25.42     37.61 o
 -17   2  12      308.70      337.45     44.07 o
 -16   2  12      174.44      220.05     36.99 o
 -15   2  12      387.54      625.77     50.80 o
 -14   2  12      406.91      558.34     34.90 o
 -13   2  12     2524.86     2239.56    159.71 o
 -12   2  12      303.64      141.91     29.52 o
 -11   2  12      928.12     1159.46     33.01 o
 -10   2  12       36.53        8.03     14.74 o
  -9   2  12      420.03      332.45     35.15 o
  -8   2  12       53.43       83.65     24.95 o
  -7   2  12      314.09      389.88     35.69 o
  -6   2  12       17.74       15.95     22.42 o
  -5   2  12     3243.01     4061.52    105.43 o
  -4   2  12        0.51      -12.61     23.82 o
  -3   2  12        5.81        8.81     26.13 o
  -2   2  12       32.95       12.35     25.28 o
  -1   2  12     2121.04     1724.12     67.07 o
   0   2  12        2.45       13.39     26.67 o
   1   2  12     3779.05     3589.07    106.21 o
   2   2  12        8.91       -2.62     28.18 o
   3   2  12       22.89       10.63     33.72 o
   4   2  12        3.36      -38.16     39.27 o
   5   2  12      119.15      120.94     39.77 o
   6   2  12        4.87        7.77     36.04 o
   7   2  12      963.01      907.35     64.22 o
 -19   3  12      395.90      464.85     54.99 o
 -18   3  12      885.84      841.06     54.37 o
 -17   3  12     1141.60     1116.40     72.44 o
 -16   3  12       42.47      -27.49     30.96 o
 -15   3  12      507.82      623.59     48.30 o
 -14   3  12       55.26       18.18     22.44 o
 -13   3  12      337.91      484.56     64.06 o
 -12   3  12       15.86       22.54     19.65 o
 -11   3  12      341.67      242.72     55.80 o
 -10   3  12     2123.23     2372.93     81.04 o
  -9   3  12       66.42       63.71     24.97 o
  -8   3  12      436.97      519.06     36.64 o
  -7   3  12      347.54      182.09     28.53 o
  -6   3  12      727.79      669.23     40.99 o
  -5   3  12        8.41       12.76     24.12 o
  -4   3  12     1144.28      869.24     80.71 o
  -3   3  12      998.74     1077.50     51.52 o
  -2   3  12      228.17      171.83     33.81 o
  -1   3  12      656.43      565.82     44.66 o
   0   3  12      151.65      187.88     35.00 o
   1   3  12       38.34       71.36     30.76 o
   2   3  12      469.15      544.83     56.67 o
   3   3  12     1241.13     1127.32     60.05 o
   4   3  12      171.34      187.75     40.76 o
   5   3  12     2265.30     2207.88     87.22 o
   6   3  12      104.91       86.54     42.38 o
   7   3  12       83.81       51.97     46.30 o
 -19   4  12        2.81      -22.65     42.65 o
 -18   4  12      243.91      286.32     49.37 o
 -17   4  12       94.69      139.09     43.18 o
 -16   4  12     1045.41     1126.40    112.91 o
 -15   4  12      211.44       77.51     26.87 o
 -14   4  12     6906.38     6715.14    123.17 o
 -13   4  12      173.84      216.06     27.88 o
 -12   4  12      613.14      592.40     41.61 o
 -11   4  12        0.10      -31.76     39.16 o
 -10   4  12       22.44       21.32     36.77 o
  -9   4  12      256.11      270.05     51.99 o
  -8   4  12       95.78       71.36     28.06 o
  -7   4  12       63.23       11.27     22.36 o
  -6   4  12     1019.31     1146.84     52.22 o
  -5   4  12       18.86        8.74     25.54 o
  -4   4  12       11.68       -8.99     24.56 o
  -3   4  12      193.86      378.73     40.72 o
  -2   4  12      360.17      349.13     40.89 o
  -1   4  12      132.85       88.90     29.86 o
   0   4  12      152.51      269.20    109.10 o
   1   4  12      531.60      615.42     79.19 o
   2   4  12      997.27      928.75     54.66 o
   3   4  12      777.32      851.05     55.91 o
   4   4  12       46.50       57.96     35.89 o
   5   4  12       16.55       12.09     38.23 o
   6   4  12     2061.27     2070.18     88.18 o
   7   4  12      231.20      334.56     53.21 o
 -18   5  12     1793.43     2001.49     81.57 o
 -17   5  12      517.89      622.41     57.71 o
 -16   5  12     1058.45     1042.85     47.94 o
 -15   5  12      480.00      554.41     92.37 o
 -14   5  12      112.36      225.79     39.60 o
 -13   5  12      759.38      687.98     54.17 o
 -12   5  12     3378.05     3879.60    150.11 o
 -11   5  12       85.90       57.43     44.82 o
 -10   5  12     2202.64     2573.85    115.52 o
  -9   5  12        6.25       39.81     39.16 o
  -8   5  12      716.41      545.95     37.51 o
  -7   5  12      213.06      160.43     46.34 o
  -6   5  12       19.60      -23.69     23.69 o
  -5   5  12      101.39       89.01     54.93 o
  -4   5  12      291.82      181.58     33.15 o
  -3   5  12       75.62      154.22     32.47 o
  -2   5  12      126.29      197.75     27.50 o
  -1   5  12      155.58      113.12     26.67 o
   0   5  12      310.66      373.22     46.90 o
   1   5  12        0.37        6.34     32.77 o
   2   5  12      692.51      679.21     53.91 o
   3   5  12       22.94        4.20     31.51 o
   4   5  12      606.31      703.51     60.78 o
   5   5  12      566.10      629.26     85.39 o
   6   5  12      458.19      497.41     59.67 o
   7   5  12        0.11      -21.54     64.40 o
 -18   6  12        3.73      -40.42     40.42 o
 -17   6  12      254.81      344.04     96.16 o
 -16   6  12      489.46      731.57     58.07 o
 -15   6  12      210.20      310.14     86.26 o
 -14   6  12      762.64      892.83     79.19 o
 -13   6  12     1917.54     2494.23    123.13 o
 -12   6  12      699.80      533.87     68.96 o
 -11   6  12     1022.23      873.47     71.79 o
 -10   6  12      142.59       72.66     44.16 o
  -9   6  12      119.17       50.25     42.86 o
  -8   6  12      270.74      462.08     61.35 o
  -7   6  12      713.86      535.01     68.53 o
  -6   6  12      133.09        8.76     23.62 o
  -5   6  12      102.48       60.59     28.86 o
  -4   6  12        1.99      -23.43     25.57 o
  -3   6  12      346.49      557.13     45.37 o
  -2   6  12       14.33       14.96     23.25 o
  -1   6  12      653.94      635.52     36.91 o
   0   6  12       20.27       -2.06     24.49 o
   1   6  12     3592.76     3589.26    109.32 o
   2   6  12       59.84       65.21     40.25 o
   3   6  12       67.46       76.61     37.24 o
   4   6  12        0.00       15.66     38.23 o
   5   6  12      297.92      310.43     62.76 o
   6   6  12       10.30       41.55     64.83 o
 -18   7  12       31.54       70.70     60.26 o
 -17   7  12     1008.98     1172.99     72.83 o
 -16   7  12       50.05      -40.18     40.18 o
 -15   7  12      363.36      164.25     64.83 o
 -14   7  12       82.17       43.29     53.74 o
 -13   7  12       30.62       42.42     46.99 o
 -12   7  12        0.67       -3.26     45.69 o
 -11   7  12      892.61      777.53     72.66 o
 -10   7  12      543.00      646.78     76.36 o
  -9   7  12      459.86      701.60     70.05 o
  -8   7  12       45.53       25.67     43.29 o
  -7   7  12      109.60       82.84     32.03 o
  -6   7  12       80.56        7.84     26.27 o
  -5   7  12       24.37        4.76     45.25 o
  -4   7  12       10.83       43.00     32.42 o
  -3   7  12      541.46      545.88     90.18 o
  -2   7  12       87.97      101.73     78.32 o
  -1   7  12      544.53      622.37     54.65 o
   0   7  12       56.79       63.28     73.78 o
   1   7  12        7.06       -9.61     25.11 o
   2   7  12      362.21      340.82     48.66 o
   3   7  12     1578.62     1631.08     76.22 o
   4   7  12        1.06       28.78     39.69 o
   5   7  12     1631.06     1606.40    110.30 o
   6   7  12        8.35       -1.09     65.48 o
 -17   8  12        1.35       54.82     68.96 o
 -16   8  12      584.96      490.80     86.59 o
 -15   8  12      525.53      263.89     75.93 o
 -14   8  12     3267.68     3129.91    146.41 o
 -13   8  12      730.45      869.99     82.89 o
 -12   8  12      220.23      230.82     63.74 o
 -11   8  12       53.08       53.52     50.25 o
 -10   8  12      362.96      224.30     53.52 o
  -9   8  12       13.09       16.75     46.12 o
  -8   8  12      116.56      243.88     60.04 o
  -7   8  12       24.44        5.00     41.99 o
  -6   8  12      160.78       61.98     33.34 o
  -5   8  12       80.05      -15.60     58.09 o
  -4   8  12       12.67       53.04     32.76 o
  -3   8  12       61.74       51.24     33.21 o
  -2   8  12      495.49      576.61     52.91 o
  -1   8  12      201.12      171.79     31.42 o
   0   8  12       96.69       97.37     31.82 o
   1   8  12      332.22      340.30     37.87 o
   2   8  12      444.90      472.59     42.03 o
   3   8  12      440.00      510.89     57.89 o
   4   8  12       71.19       47.96     58.63 o
   5   8  12       12.23       25.24     64.40 o
 -16   9  12      819.40      517.12     90.28 o
 -15   9  12        0.29        5.66     65.70 o
 -14   9  12        0.01        6.96     63.96 o
 -13   9  12       51.40       36.11     56.56 o
 -12   9  12     2189.70     2552.53    133.14 o
 -11   9  12       54.60       93.76     53.08 o
 -10   9  12     1403.06     1320.10     93.76 o
  -9   9  12      123.96      228.43     57.22 o
  -8   9  12      868.35      881.95     76.58 o
  -7   9  12      482.56      414.22     67.01 o
  -6   9  12        5.04        2.39     42.86 o
  -5   9  12      115.78       79.81     35.01 o
  -4   9  12       37.41       -0.76     33.70 o
  -3   9  12      325.45      423.68     49.34 o
  -2   9  12      150.77      203.31     42.60 o
  -1   9  12      215.91      157.08     32.75 o
   0   9  12       62.35       66.00     46.99 o
   1   9  12        3.15        0.19     30.80 o
   2   9  12      508.34      757.90     71.42 o
   3   9  12       36.10       23.25     34.13 o
   4   9  12      820.78      904.58    107.47 o
   5   9  12       88.86      114.21     74.84 o
 -16  10  12      316.88      272.37     83.10 o
 -15  10  12       81.62       59.83     70.70 o
 -14  10  12      413.33      509.72     87.24 o
 -13  10  12      360.48      517.77     88.33 o
 -12  10  12      728.05      892.18     88.11 o
 -11  10  12      226.01      179.04     58.52 o
 -10  10  12        0.69       10.01     47.21 o
  -9  10  12       33.38       17.62     49.17 o
  -8  10  12      665.28      858.89     78.32 o
  -7  10  12      488.64      444.68     72.88 o
  -6  10  12      511.50      616.54     79.19 o
  -5  10  12       70.02       85.50     57.22 o
  -4  10  12       30.14      -17.93     77.67 o
  -3  10  12        2.99      -14.36     38.50 o
  -2  10  12       62.89        2.42     27.69 o
  -1  10  12      267.43      190.67     36.72 o
   0  10  12       97.47       84.26     32.85 o
   1  10  12     1014.37      960.91     50.13 o
   2  10  12       93.03       42.10     34.33 o
   3  10  12       76.35       55.12     46.96 o
   4  10  12       27.14       21.57     74.84 o
 -15  11  12       77.77       93.11     75.27 o
 -14  11  12       31.36      -56.13     66.35 o
 -13  11  12      120.20      116.17     68.75 o
 -12  11  12       16.12       34.81     54.39 o
 -11  11  12      602.23      611.54     92.24 o
 -10  11  12       33.30       20.01     58.30 o
  -9  11  12       69.81       99.86     59.61 o
  -8  11  12      136.80       97.90     57.00 o
  -7  11  12        4.69       68.53     56.56 o
  -6  11  12        6.58        9.35     52.65 o
  -5  11  12       34.93       21.10     56.35 o
  -4  11  12      220.88      175.13     58.09 o
  -3  11  12      362.71      476.52     64.07 o
  -2  11  12        3.41      -24.67     36.73 o
  -1  11  12      146.93      101.85     65.13 o
   0  11  12       60.73       66.47     35.54 o
   1  11  12        9.81      -41.87     41.87 o
   2  11  12       70.15       30.14     44.60 o
   3  11  12      937.09     1152.91     76.82 o
 -13  12  12      249.12      238.65     81.58 o
 -12  12  12      133.52      167.73     74.62 o
 -11  12  12      180.94      142.50     68.96 o
 -10  12  12       32.75      -16.97     64.40 o
  -9  12  12       18.87       -8.05     53.74 o
  -8  12  12       59.29       41.99     58.96 o
  -7  12  12        7.39      -35.46     58.74 o
  -6  12  12       77.02      145.32     68.53 o
  -5  12  12       34.96      130.75     72.23 o
  -4  12  12       19.94      -12.40     61.35 o
  -3  12  12       28.05       41.12     63.31 o
  -2  12  12      193.05      239.26     48.45 o
  -1  12  12      217.10      175.14     39.88 o
   0  12  12      113.15       93.66     40.74 o
   1  12  12      135.89       81.87     46.45 o
   2  12  12      190.15      199.85     52.28 o
 -12  13  12      613.76      504.50     94.85 o
 -11  13  12       13.15      -24.15     67.88 o
 -10  13  12      563.69      614.80     96.38 o
  -9  13  12       52.87       43.29     65.27 o
  -8  13  12      530.65      515.81     88.11 o
  -7  13  12      210.16      144.67     71.36 o
  -6  13  12        9.33       38.07     68.75 o
  -5  13  12       28.78       36.98     64.61 o
  -4  13  12       24.84      -64.61     64.61 o
  -3  13  12      169.56      178.39     78.54 o
  -2  13  12       83.97       51.05     46.97 o
  -1  13  12       43.26       29.68     40.52 o
   0  13  12        5.02       13.65     59.50 o
 -10  14  12        3.68      127.27     78.75 o
  -9  14  12       32.16       54.82     72.66 o
  -8  14  12      526.72      732.71    104.64 o
  -7  14  12       73.50       51.56     72.01 o
  -6  14  12      403.49      462.30     92.24 o
  -5  14  12        9.58      -43.73     70.27 o
  -4  14  12       12.10       -5.00     74.19 o
  -3  14  12       32.04       12.18     77.45 o
  -2  14  12        3.26       20.81     81.15 o
 -19   0  13       25.60      -11.10     59.83 o
 -17   0  13      209.35      234.74     57.22 o
 -15   0  13      699.97      815.17     67.44 o
 -13   0  13     1719.39     1712.78     83.32 o
 -11   0  13      357.69      497.76     46.99 o
  -9   0  13     1148.75      902.40     67.44 o
  -7   0  13    20412.65    19182.60    507.77 o
  -5   0  13     2713.22     2904.31    125.09 o
  -3   0  13     8270.46     9834.20    297.83 o
  -1   0  13     2545.93     2539.91    122.48 o
   1   0  13      168.75      173.82     53.52 o
   3   0  13        1.41       66.57     55.04 o
   5   0  13      121.45      128.57     57.22 o
 -19   1  13       64.24      134.12     41.29 o
 -18   1  13      126.75      134.17     39.95 o
 -17   1  13        6.68        9.09     34.13 o
 -16   1  13      141.89      244.99     38.30 o
 -15   1  13       30.85       44.71     44.71 o
 -14   1  13      418.45      517.87     37.74 o
 -13   1  13       48.71       16.50     21.81 o
 -12   1  13     2249.05     2254.74     66.90 o
 -11   1  13     1810.82     2101.22     54.74 o
 -10   1  13      208.46      115.34     82.13 o
  -9   1  13      932.96      849.42     68.64 o
  -8   1  13      292.41      433.37     36.89 o
  -7   1  13      760.72      896.92     48.46 o
  -6   1  13      252.46      333.91     66.79 o
  -5   1  13      874.79      844.88     47.77 o
  -4   1  13     3177.76     3492.33     99.83 o
  -3   1  13     1154.63     1221.58     58.59 o
  -2   1  13      502.99      505.42     47.36 o
  -1   1  13      310.74      283.24     39.82 o
   0   1  13       61.62       86.32     34.03 o
   1   1  13     2173.65     2233.35     85.15 o
   2   1  13      404.59      474.13     51.53 o
   3   1  13      218.97      226.24     43.06 o
   4   1  13      643.00      765.47     54.77 o
   5   1  13       27.46       -3.07     38.83 o
   6   1  13       16.78      -27.92     43.46 o
 -19   2  13        3.06      -30.68     40.61 o
 -18   2  13       15.37      -17.97     36.38 o
 -17   2  13        1.06      -11.50     33.63 o
 -16   2  13     1008.33     1049.59     53.23 o
 -15   2  13       28.46       53.93     29.23 o
 -14   2  13     3328.51     3461.80     76.62 o
 -13   2  13        0.32        9.03     25.21 o
 -12   2  13     3258.74     3626.50     95.75 o
 -11   2  13      113.55      118.02     23.33 o
 -10   2  13     2283.48     3202.12     89.05 o
  -9   2  13       32.62      -18.74     23.20 o
  -8   2  13    12252.01    13340.82    260.72 o
  -7   2  13      160.73      125.98     35.24 o
  -6   2  13     3686.36     3559.68    114.21 o
  -5   2  13       49.79       16.20     26.61 o
  -4   2  13     1011.54     1142.83     54.67 o
  -3   2  13      253.78      109.03     31.29 o
  -2   2  13     1464.57     1456.51    101.81 o
  -1   2  13      133.35       94.65     34.44 o
   0   2  13     9339.11     9762.35    215.29 o
   1   2  13       41.73       38.50     42.20 o
   2   2  13      108.53       60.01     33.96 o
   3   2  13       20.14       25.30     55.48 o
   4   2  13       44.75       -5.80     36.66 o
   5   2  13        9.34       -3.60     37.35 o
   6   2  13      128.03      132.49     64.72 o
 -19   3  13       29.20       18.59     41.61 o
 -18   3  13      276.30      305.65     47.38 o
 -17   3  13       46.68       76.64     38.83 o
 -16   3  13      173.02      248.44     39.00 o
 -15   3  13       61.93       65.25     30.78 o
 -14   3  13       92.47       90.56     31.20 o
 -13   3  13        6.47       12.74     26.92 o
 -12   3  13     2055.64     2003.68     91.59 o
 -11   3  13      493.67      553.67     64.83 o
 -10   3  13     3354.39     3298.31     90.81 o
  -9   3  13      288.37      224.70     62.76 o
  -7   3  13      609.64      477.02     42.78 o
  -6   3  13     2884.43     2808.09     86.27 o
  -5   3  13       47.45       34.67     27.28 o
  -4   3  13     8106.99     9526.28    237.02 o
  -3   3  13      256.58      342.86     40.36 o
  -2   3  13     1422.65     1335.38     61.53 o
  -1   3  13      264.45      212.24     37.88 o
   0   3  13       18.30       -2.75     33.79 o
   1   3  13     1200.63     1071.97     58.74 o
   2   3  13      376.73      430.70     55.91 o
   3   3  13       57.78       28.10     34.12 o
   4   3  13      751.32      831.07     66.45 o
   5   3  13       55.73       10.18     40.11 o
   6   3  13      109.94      113.65     47.99 o
 -19   4  13        1.58      -50.91     50.91 o
 -18   4  13        1.61       20.19     38.35 o
 -17   4  13       40.65      124.76     38.68 o
 -16   4  13       41.24       43.08     50.04 o
 -15   4  13      735.33      780.50     50.66 o
 -14   4  13      111.77       76.41     32.94 o
 -13   4  13      515.58      574.02     48.30 o
 -12   4  13      261.03      340.03     56.35 o
 -11   4  13        4.86      -28.06     38.94 o
 -10   4  13       25.55      -15.45     38.72 o
  -9   4  13      467.43      223.11     50.58 o
  -8   4  13      463.30      609.27     63.42 o
  -7   4  13     7824.91     8248.43    203.95 o
  -6   4  13     1546.30     1357.22     59.22 o
  -5   4  13     1452.60     1353.60     59.82 o
  -4   4  13        0.35      -20.94     27.75 o
  -3   4  13     2276.56     2789.59     90.71 o
  -2   4  13      590.78      551.25     68.86 o
  -1   4  13     1686.91     1895.27     73.96 o
   0   4  13      139.94      145.75     38.38 o
   1   4  13      317.82      277.34     44.91 o
   2   4  13      255.06      198.62     58.52 o
   3   4  13       19.10        6.09     33.02 o
   4   4  13       87.79       86.61     40.13 o
   5   4  13       76.97      131.64     45.48 o
   6   4  13        1.09       22.94     47.22 o
 -18   5  13        0.83      -21.76     56.13 o
 -17   5  13      295.47      429.88     75.71 o
 -16   5  13       36.64       65.62     39.65 o
 -15   5  13       87.24       27.31     32.67 o
 -14   5  13      363.97      364.98    100.73 o
 -13   5  13      304.15      239.74     58.52 o
 -12   5  13      428.43      430.75     65.70 o
 -11   5  13     2305.83     2437.01    114.00 o
 -10   5  13       17.47       13.27     40.46 o
  -9   5  13      406.48      409.87     63.31 o
  -8   5  13      148.57      170.90     34.15 o
  -7   5  13      508.28      625.90     67.22 o
  -6   5  13      179.87      263.21     40.36 o
  -5   5  13      899.97      659.84     46.24 o
  -4   5  13     1454.84     1282.33     73.75 o
  -3   5  13     1769.61     1690.62     69.35 o
  -2   5  13       12.53      -29.48     29.48 o
  -1   5  13      598.02      732.78     50.02 o
   0   5  13        9.23       29.72     33.95 o
   1   5  13      630.88      715.51     52.17 o
   2   5  13       61.39       52.73     45.47 o
   3   5  13      368.67      400.96     53.72 o
   4   5  13      303.77      382.05     55.35 o
   5   5  13       40.79       51.70     44.30 o
 -18   6  13        5.48       76.36     64.18 o
 -17   6  13       45.05       -3.70     55.04 o
 -16   6  13      366.24      277.37     49.19 o
 -15   6  13      114.97        0.44     53.74 o
 -14   6  13     1128.59     1086.67     83.54 o
 -13   6  13       19.51       19.58     50.25 o
 -12   6  13     1782.87     1801.76    103.34 o
 -11   6  13        1.03      -20.01     44.38 o
 -10   6  13     1555.60     1470.00     86.80 o
  -9   6  13       89.96       67.01     47.21 o
  -8   6  13     9112.65     9945.49    388.76 o
  -7   6  13       85.30       79.38     32.40 o
  -6   6  13     3553.91     3932.86    228.21 o
  -5   6  13      119.37      124.35     34.30 o
  -4   6  13      441.56      368.68     43.90 o
  -3   6  13      450.82      323.77     44.82 o
  -2   6  13     1627.20     1612.97     70.82 o
  -1   6  13      382.18      401.03     85.06 o
   0   6  13     3931.93     4003.53    119.04 o
   1   6  13      173.09      189.77     73.53 o
   2   6  13       64.75       51.35     37.99 o
   3   6  13        0.39      -28.09     39.22 o
   4   6  13        2.87      -41.29     41.29 o
   5   6  13        0.32      -22.27     45.36 o
 -17   7  13       18.48      -17.62     67.88 o
 -16   7  13       79.04       62.44     64.18 o
 -15   7  13       54.67      -56.13     56.13 o
 -14   7  13      145.85       58.52     57.43 o
 -13   7  13       16.20      -23.50     48.30 o
 -12   7  13     1536.72     1568.33     97.68 o
 -11   7  13      406.01      457.51     66.14 o
 -10   7  13     5761.57     5734.00    206.02 o
  -9   7  13        5.17       13.49     39.59 o
  -8   7  13     1998.35     2377.18    119.65 o
  -7   7  13      389.41      307.23     40.13 o
  -6   7  13     4136.49     4717.60    182.31 o
  -5   7  13        1.09        2.97     32.71 o
  -4   7  13     8331.83     8777.29    368.31 o
  -3   7  13      169.33      155.03     39.61 o
  -2   7  13     2658.11     2578.71     69.72 o
  -1   7  13      302.25      330.71     47.65 o
   0   7  13      144.66      157.13     43.36 o
   1   7  13      459.91      483.77     53.99 o
   2   7  13      332.16      284.67     46.53 o
   3   7  13       78.43      104.54     42.82 o
   4   7  13      296.31      348.88     94.63 o
   5   7  13       11.60        4.57     68.31 o
 -17   8  13        7.50      -11.53     70.70 o
 -16   8  13       98.17       82.02     65.05 o
 -15   8  13      310.18      407.26     77.88 o
 -14   8  13      328.85      251.71     70.92 o
 -13   8  13       49.89       41.99     53.52 o
 -12   8  13      146.51      157.94     58.52 o
 -11   8  13      324.16      293.48     65.48 o
 -10   8  13       55.96       33.29     49.38 o
  -9   8  13      447.53      625.68     75.71 o
  -8   8  13     1465.70     1599.44     99.42 o
  -7   8  13     2846.19     2639.55    131.84 o
  -6   8  13     2593.70     2419.46     84.84 o
  -5   8  13      760.94      714.82     50.80 o
  -4   8  13        0.45        0.95     33.95 o
  -3   8  13      215.33      165.77     38.36 o
  -2   8  13     1120.14     1198.14     49.25 o
  -1   8  13      861.10      850.58     46.05 o
   0   8  13      521.36      690.79    112.80 o
   1   8  13      416.62      565.40     58.76 o
   2   8  13      368.42      314.63     50.83 o
   3   8  13        5.56      -26.40     78.75 o
   4   8  13       29.50       45.03     61.57 o
 -16   9  13      231.63      102.03     72.88 o
 -15   9  13       58.25       -2.83     64.40 o
 -14   9  13       23.19       -1.96     66.35 o
 -13   9  13      301.49      273.03     66.14 o
 -12   9  13       70.33       11.53     55.26 o
 -11   9  13     1631.20     1772.83    106.60 o
 -10   9  13      188.36      173.61     60.48 o
  -9   9  13      302.58      340.47     65.92 o
  -8   9  13      126.48      116.83     55.48 o
  -7   9  13      168.38      183.40     56.78 o
  -6   9  13       31.42       -6.31     51.34 o
  -5   9  13     1866.90     1792.19    112.26 o
  -4   9  13      137.70      141.21     40.95 o
  -3   9  13     1887.85     2270.16     86.49 o
  -2   9  13      434.56      413.25     52.59 o
  -1   9  13      481.38      422.13     41.26 o
   0   9  13        0.13      -32.55     32.55 o
   1   9  13      157.08      142.99    118.57 o
   2   9  13       82.43      102.96     46.49 o
   3   9  13      135.98      254.08    119.22 o
 -15  10  13        9.25       -4.13     65.70 o
 -14  10  13      101.69      100.94     70.05 o
 -13  10  13       76.19      101.16     61.35 o
 -12  10  13      347.33      315.23     73.10 o
 -11  10  13       74.31       30.24     60.70 o
 -10  10  13      537.99      430.32     73.53 o
  -9  10  13      369.17      402.91     73.97 o
  -8  10  13     1827.47     1878.12    112.47 o
  -7  10  13      534.62      562.81     82.23 o
  -6  10  13      978.31     1191.53     93.55 o
  -5  10  13        3.08      -45.69     55.91 o
  -4  10  13      159.35      194.30     44.70 o
  -3  10  13        3.13      -21.88     39.05 o
  -2  10  13      224.77      177.94     36.62 o
  -1  10  13      530.05      595.55     83.86 o
   0  10  13      780.86      862.49     52.15 o
   1  10  13      212.93      252.31     40.90 o
   2  10  13       95.84       92.86     47.92 o
 -14  11  13       82.62       64.18     70.49 o
 -13  11  13       21.01       88.33     69.40 o
 -12  11  13     1080.85      999.65     91.15 o
 -11  11  13       95.41      -10.66     62.22 o
 -10  11  13     1906.61     2016.70    123.35 o
  -9  11  13       58.24      -24.15     56.13 o
  -8  11  13      264.76      292.39     73.31 o
  -7  11  13       89.06      130.75     62.44 o
  -6  11  13      851.22      878.69     85.28 o
  -5  11  13      183.71      242.35     72.88 o
  -4  11  13     2223.77     2527.73    139.89 o
  -3  11  13       13.48      -41.97     41.97 o
  -2  11  13     1891.49     1972.24     68.70 o
  -1  11  13      103.84      126.76     55.96 o
   0  11  13       25.54       30.92     45.48 o
   1  11  13       60.96      106.42     40.94 o
 -13  12  13       18.02       58.96     73.10 o
 -12  12  13       21.18       11.97     61.35 o
 -11  12  13        0.17       -4.57     68.96 o
 -10  12  13      151.60      135.75     68.53 o
  -9  12  13      238.04      253.66     78.32 o
  -8  12  13      618.45      590.00     93.76 o
  -7  12  13     1302.49     1187.61     98.99 o
  -6  12  13     1109.24     1287.69    106.38 o
  -5  12  13      295.16      225.60     74.84 o
  -4  12  13       28.07       65.05     68.75 o
  -3  12  13       73.95      106.17     69.62 o
  -2  12  13      271.16      312.44     46.01 o
  -1  12  13      285.89      257.66     70.73 o
   0  12  13      394.96      504.98     52.80 o
 -11  13  13      653.17      774.48    102.47 o
 -10  13  13      156.53      124.66     72.88 o
  -9  13  13      581.19      569.77     98.99 o
  -8  13  13       29.16      -32.85     69.40 o
  -7  13  13        9.66       -7.61     68.09 o
  -6  13  13        0.63      -20.88     67.66 o
  -5  13  13     1406.92     1410.60    116.39 o
  -4  13  13        0.23       12.40     70.70 o
  -3  13  13      935.61     1007.70     73.64 o
  -2  13  13      274.47      225.90     57.40 o
 -18   0  14       25.97      -36.77     48.73 o
 -16   0  14     2637.74     3126.87    129.88 o
 -14   0  14     3250.38     3440.58    129.88 o
 -12   0  14      409.41      475.13     51.99 o
 -10   0  14        4.73      -34.81     34.81 o
  -8   0  14      469.76      712.70     65.70 o
  -6   0  14      756.11      755.77     67.66 o
  -4   0  14      100.68       82.02     46.34 o
  -2   0  14     4279.57     4028.18    164.69 o
   0   0  14     2770.94     3112.29    147.06 o
   2   0  14     1392.76     1351.43    102.68 o
   4   0  14      319.23      161.64     67.44 o
 -19   1  14      823.66      961.54     59.84 o
 -18   1  14      573.89      721.91     58.30 o
 -17   1  14      694.09      660.56     53.19 o
 -16   1  14       41.86       43.90     45.90 o
 -15   1  14       30.49       59.39     44.82 o
 -14   1  14       72.57       95.29     46.12 o
 -13   1  14     1232.88     1304.08    153.26 o
 -12   1  14      722.44      581.52     58.30 o
 -11   1  14       51.42       43.81     28.22 o
 -10   1  14       28.09       15.17     28.04 o
  -9   1  14      456.47      353.19     40.92 o
  -8   1  14      127.88      121.63     31.61 o
  -7   1  14       13.13      -27.08     27.08 o
  -6   1  14      197.53      247.35     58.41 o
  -5   1  14       81.26       84.18     32.15 o
  -4   1  14     1325.42     1156.84     59.14 o
  -3   1  14      169.78      181.38     39.71 o
  -2   1  14      963.15      855.24     53.07 o
  -1   1  14       40.94       40.13     33.73 o
   0   1  14      174.86      189.91     40.28 o
   1   1  14       11.75       25.14     34.60 o
   2   1  14     1309.14     1398.02     70.60 o
   3   1  14     1239.42     1305.79     72.37 o
   4   1  14      556.85      581.77     61.68 o
   5   1  14      271.64      397.47    109.65 o
 -19   2  14       53.44       52.98     40.29 o
 -18   2  14       36.75       -0.26     36.77 o
 -17   2  14     1150.16     1173.04     83.97 o
 -16   2  14        5.43      -20.67     45.69 o
 -15   2  14     2041.47     1891.83     98.33 o
 -14   2  14        4.36      -26.61     26.61 o
 -13   2  14     2657.34     2518.98     79.79 o
 -12   2  14        3.09      -20.01     40.90 o
 -11   2  14        0.16      -26.65     26.65 o
 -10   2  14       71.85       11.23     25.91 o
  -9   2  14     2239.20     2777.98     86.06 o
  -8   2  14      118.19       24.85     28.29 o
  -7   2  14      370.27      428.58     42.64 o
  -6   2  14       30.78       -8.63     25.49 o
  -5   2  14      244.48      171.13     34.68 o
  -4   2  14       46.62      -29.30     29.30 o
  -3   2  14      227.89      265.11     39.30 o
  -2   2  14        0.71       25.71     32.74 o
  -1   2  14     2717.04     3087.87    102.06 o
   0   2  14      233.06      175.51     40.00 o
   1   2  14     1239.12     1328.75     67.80 o
   2   2  14       11.72      -10.44     37.30 o
   3   2  14      240.30      187.40     46.88 o
   4   2  14       39.01       78.57     47.32 o
   5   2  14      511.63      582.97     65.14 o
 -18   3  14      253.82      410.08     72.23 o
 -17   3  14     1007.86     1030.98     82.23 o
 -16   3  14        0.93        1.31     48.08 o
 -15   3  14       17.52      -24.80     44.16 o
 -14   3  14        2.52        0.32     31.87 o
 -13   3  14     2037.80     2081.78     76.03 o
 -12   3  14      152.61       90.28     45.90 o
 -11   3  14      325.83      337.86     59.83 o
 -10   3  14        7.74      -12.29     26.60 o
  -9   3  14      215.59      125.21    114.87 o
  -8   3  14       41.49       44.69     29.01 o
  -7   3  14       47.46       64.36     30.00 o
  -6   3  14      228.11      156.70     35.36 o
  -5   3  14       92.24       88.45     32.50 o
  -4   3  14      622.76      699.78     48.22 o
  -3   3  14       45.40       40.93     37.53 o
  -2   3  14      430.31      198.57     40.07 o
  -1   3  14       13.03        9.11     33.28 o
   0   3  14        0.86      -16.03     30.61 o
   1   3  14      133.60      167.90     42.06 o
   2   3  14      310.15      351.19     50.59 o
   3   3  14     1276.71     1296.56    108.34 o
   4   3  14       83.78      118.69     46.28 o
   5   3  14      370.62      479.38     61.11 o
 -18   4  14        3.13       13.92     58.09 o
 -17   4  14       22.86      108.99     57.65 o
 -16   4  14     1659.19     1726.71    102.25 o
 -15   4  14      271.48      334.50     56.89 o
 -14   4  14     1487.12     1505.46     92.68 o
 -13   4  14      190.93       17.40     43.73 o
 -12   4  14      310.76      341.34     60.26 o
 -11   4  14      324.62      476.00     62.44 o
 -10   4  14       93.56       88.33     46.12 o
  -9   4  14        5.88       16.05     28.79 o
  -8   4  14       74.19       27.93     67.33 o
  -7   4  14        4.48       11.14     28.07 o
  -6   4  14      574.60      674.13     56.13 o
  -5   4  14        6.89       26.35     30.38 o
  -4   4  14       30.01      -31.17     31.17 o
  -3   4  14      237.73      234.47     42.23 o
  -2   4  14     1664.08     1686.92     73.86 o
  -1   4  14        5.42        4.73     39.92 o
   0   4  14     2393.40     2390.73     97.79 o
   1   4  14       22.53       48.65     35.37 o
   2   4  14     1507.93     1666.17     77.65 o
   3   4  14       37.83        5.92     43.11 o
   4   4  14      244.92      283.43     51.82 o
 -18   5  14      276.13      371.14     80.28 o
 -17   5  14      534.19      529.52     78.75 o
 -16   5  14       40.02       11.06     39.45 o
 -15   5  14        0.24      -23.28     54.82 o
 -14   5  14        1.69       -4.79     49.82 o
 -13   5  14      551.99      459.47     66.14 o
 -12   5  14      155.06      205.80     50.25 o
 -11   5  14       22.85        2.18     44.60 o
 -10   5  14       58.52       46.77     44.82 o
  -9   5  14      101.14      181.22     53.08 o
  -8   5  14        5.63       44.95     29.64 o
  -7   5  14        3.61       40.95     31.19 o
  -6   5  14        4.28       49.81     30.93 o
  -5   5  14       16.14      -30.14     30.14 o
  -4   5  14     1782.25     1554.93     71.57 o
  -3   5  14       20.30       36.24     32.69 o
  -2   5  14     1155.92     1347.02     67.29 o
  -1   5  14        2.21       11.92     34.41 o
   0   5  14      175.37      145.72     40.49 o
   1   5  14       19.52       13.78     42.64 o
   2   5  14     1687.24     1743.64     80.89 o
   3   5  14      300.58      294.87     53.76 o
   4   5  14      905.87     1085.51     71.06 o
 -16   6  14       27.82        4.13     58.09 o
 -15   6  14     2073.21     2330.63    125.31 o
 -14   6  14       20.61       78.97     57.43 o
 -13   6  14     1373.95     1432.36     96.59 o
 -12   6  14       10.75       -2.83     45.69 o
 -11   6  14      129.53      260.41     56.13 o
 -10   6  14       11.11        8.70     47.43 o
  -9   6  14      412.47      410.95     62.65 o
  -8   6  14        4.52       17.70     32.76 o
  -7   6  14        5.59        3.59     36.11 o
  -6   6  14       91.51       64.03     31.85 o
  -5   6  14       49.05       13.59     31.23 o
  -4   6  14        4.69        0.46     32.64 o
  -3   6  14      406.93      495.03     52.00 o
  -2   6  14       83.09       45.32     36.60 o
  -1   6  14     2263.59     2515.97     94.22 o
   0   6  14      793.68      836.61     63.51 o
   1   6  14      719.91      762.06     62.11 o
   2   6  14       45.69      131.51     45.84 o
   3   6  14      149.13      116.67     47.14 o
   4   6  14       45.93       54.75     47.10 o
 -17   7  14     1057.77     1181.74    101.81 o
 -16   7  14        1.03       11.53     73.75 o
 -15   7  14        1.02      -28.93     56.78 o
 -14   7  14      121.48       17.84     60.26 o
 -13   7  14     2088.45     1919.67    113.34 o
 -12   7  14       86.14      108.34     55.26 o
 -11   7  14      947.09      866.29     73.97 o
 -10   7  14      335.71      354.39     64.61 o
  -9   7  14      143.64      111.82     50.69 o
  -8   7  14        8.65        8.05     59.39 o
  -7   7  14        6.83       22.79     34.63 o
  -6   7  14        7.77      -32.20     32.61 o
  -5   7  14      462.67      643.02     51.97 o
  -4   7  14        0.49        2.77     34.32 o
  -3   7  14       75.95       -1.04     36.04 o
  -2   7  14      190.23      132.40     39.77 o
  -1   7  14       17.17       14.62     37.23 o
   0   7  14        9.70       19.47     39.21 o
   1   7  14      545.69      788.18     67.68 o
   2   7  14       62.45       40.15     43.21 o
   3   7  14     1074.74     1167.93     72.45 o
 -16   8  14      866.59      955.70     93.11 o
 -15   8  14      689.04      411.82     72.88 o
 -14   8  14      612.54      567.37     77.67 o
 -13   8  14       13.17      -38.72     55.04 o
 -12   8  14        0.45      -33.07     52.21 o
 -11   8  14       92.42      114.43     61.57 o
 -10   8  14        0.49      -34.59     49.17 o
  -9   8  14      102.01       82.23     49.38 o
  -8   8  14       50.41       55.69     48.51 o
  -7   8  14      331.47      355.70     66.79 o
  -6   8  14       61.12       47.50     36.84 o
  -5   8  14       14.12       11.79     37.51 o
  -4   8  14        5.47      -28.72     34.84 o
  -3   8  14      216.74       67.11     37.69 o
  -2   8  14      330.37      212.72     45.68 o
  -1   8  14       77.77      156.47     45.21 o
   0   8  14     1070.84     1102.64     81.69 o
   1   8  14       32.51       46.86     46.26 o
   2   8  14      709.98      932.62     71.16 o
   3   8  14        3.80      -19.36     68.96 o
 -15   9  14       10.98      -46.34     63.96 o
 -14   9  14      103.36       57.00     63.53 o
 -13   9  14        6.05      -52.87     54.82 o
 -12   9  14      111.39      135.75     67.44 o
 -11   9  14      130.61      136.62     64.61 o
 -10   9  14       38.89      -10.88     51.99 o
  -9   9  14       48.30       11.75     50.91 o
  -8   9  14       11.97      -40.03     51.56 o
  -7   9  14       15.39      -21.54     54.82 o
  -6   9  14        0.64       27.19     58.74 o
  -5   9  14      108.23      100.53     44.44 o
  -4   9  14      867.84      925.19    104.10 o
  -3   9  14        3.39       44.58     32.78 o
  -2   9  14      668.36      768.56     68.53 o
  -1   9  14       30.53       -2.59     40.01 o
   0   9  14       52.71       35.53     43.23 o
   1   9  14      157.91      164.67     65.92 o
   2   9  14     1135.97     1312.99     78.64 o
 -14  10  14       30.17      -27.63     65.05 o
 -13  10  14      103.28      101.38     65.48 o
 -12  10  14        2.42        8.05     60.04 o
 -11  10  14       16.17        8.92     62.44 o
 -10  10  14        5.66       -6.31     54.82 o
  -9  10  14        1.99       29.15     56.35 o
  -8  10  14       71.75       82.23     55.04 o
  -7  10  14       51.46       14.36     56.78 o
  -6  10  14      226.32      163.38     67.01 o
  -5  10  14       27.39       86.80     66.57 o
  -4  10  14       26.66       68.83     44.95 o
  -3  10  14      209.48      134.66     37.56 o
  -2  10  14      335.65      336.38     44.85 o
  -1  10  14      642.80      917.87     76.61 o
   0  10  14      515.84      636.44     86.26 o
   1  10  14      138.70      164.54     56.86 o
 -13  11  14      402.91      277.16     78.75 o
 -12  11  14       31.45       87.89     65.92 o
 -11  11  14      234.06      125.53     70.05 o
 -10  11  14      223.90      223.21     77.23 o
  -9  11  14       41.19       89.20     63.96 o
  -8  11  14        6.97       -4.13     65.92 o
  -7  11  14        0.86       27.41     65.70 o
  -6  11  14      112.35      141.19     72.66 o
  -5  11  14      215.29      275.86     80.28 o
  -4  11  14      116.46      138.15     71.57 o
  -3  11  14      200.08      160.08     40.52 o
  -2  11  14       22.85      -11.79     36.31 o
  -1  11  14       13.30       39.48     43.84 o
 -11  12  14        4.21      -34.81     62.22 o
 -10  12  14        9.21      -38.51     61.57 o
  -9  12  14       24.29      -54.82     56.56 o
  -8  12  14       13.08        1.09     66.35 o
  -7  12  14      130.58      136.62     77.67 o
  -6  12  14        1.04       13.05     71.79 o
  -5  12  14        2.25       -8.27     69.62 o
  -4  12  14       27.18       62.22     70.92 o
  -3  12  14       33.96       28.49     49.22 o
  -2  12  14       58.16       31.15     54.07 o
  -8  13  14        0.54       57.22     70.70 o
  -7  13  14        1.24      -57.00     63.31 o
  -6  13  14       35.77       76.80     77.23 o
 -11   0  15     1799.19     2269.06    110.52 o
  -9   0  15    10187.75    11330.51    333.29 o
  -7   0  15    12517.92    13707.26    391.81 o
  -5   0  15        4.02      -38.51     38.51 o
  -3   0  15     3626.49     3354.86    149.24 o
  -1   0  15     1730.71     1730.62    112.26 o
   1   0  15      293.26      415.52     78.97 o
   3   0  15       23.04       71.36     62.65 o
 -18   1  15      126.75      127.05     60.26 o
 -17   1  15      182.16      147.93     59.39 o
 -13   1  15     3361.48      914.80     69.40 o
 -12   1  15     1128.94     1201.32     80.28 o
 -10   1  15     1175.49     1325.31     61.32 o
  -9   1  15        2.79        1.49     30.83 o
  -8   1  15       51.05       11.80     30.62 o
  -7   1  15     1968.54     1973.72     76.19 o
  -6   1  15     2832.06     2984.54     96.34 o
  -5   1  15     1832.30     1918.41     77.45 o
  -4   1  15      837.93      865.94     53.90 o
  -3   1  15     2527.09     2462.62     98.99 o
  -2   1  15       34.07       -5.31     31.82 o
  -1   1  15       32.83       12.35     34.60 o
   0   1  15       28.57       72.97     39.42 o
   1   1  15      522.97      549.73     59.60 o
   2   1  15        9.14       28.73     40.63 o
   3   1  15       67.06       82.37     44.81 o
   4   1  15        1.63      -13.32     47.30 o
 -18   2  15       42.34        6.96     54.17 o
 -17   2  15        0.51       36.33     50.47 o
 -16   2  15      580.46      744.24     80.71 o
 -15   2  15        0.85       25.02     47.86 o
 -14   2  15     1654.98     1176.30     81.80 o
 -13   2  15       23.98       39.81     44.60 o
 -12   2  15      114.33      147.72     52.21 o
 -11   2  15        4.88       -3.63     31.00 o
  -9   2  15      296.90      165.05     44.71 o
  -8   2  15     7513.77     7169.19    256.82 o
  -7   2  15       57.44       98.88     34.99 o
  -6   2  15      431.41      470.19     49.92 o
  -5   2  15       56.70       33.57     33.21 o
  -4   2  15       17.39       43.22     33.37 o
  -3   2  15      142.83      159.62     39.87 o
  -2   2  15     3158.10     3324.57    138.25 o
  -1   2  15       94.72       52.64     38.82 o
   0   2  15      331.48      291.86     78.86 o
   1   2  15        2.21       12.08     39.38 o
   2   2  15       43.63       59.18     41.22 o
   3   2  15        3.77      -38.81     44.21 o
   4   2  15        3.69      -20.37     52.10 o
 -18   3  15      352.48      415.31     76.36 o
 -17   3  15      144.94      138.15     58.74 o
 -16   3  15        0.35       85.93     50.91 o
 -15   3  15      163.13      205.37     56.78 o
 -14   3  15      991.98     1065.13     82.02 o
 -13   3  15     1817.70     2122.21    111.82 o
 -12   3  15     1229.10     1323.37     87.24 o
 -11   3  15     1875.33     1862.89    102.47 o
 -10   3  15      743.11      701.54     48.67 o
  -9   3  15       52.49       20.96     31.97 o
  -8   3  15        1.44      -10.46     37.53 o
  -7   3  15      264.16      254.29     41.31 o
  -6   3  15     2356.04     2633.01     90.70 o
  -5   3  15       18.89       -0.61     33.83 o
  -4   3  15      843.95      879.01     56.65 o
  -3   3  15     1897.59     1936.51     80.54 o
  -2   3  15       11.64        5.05     37.22 o
  -1   3  15       15.63        9.73     37.30 o
   0   3  15      184.51      126.40     42.84 o
   1   3  15      221.71      177.22     44.39 o
   2   3  15       10.45        2.36     43.38 o
   3   3  15       39.38       49.74     46.19 o
 -18   4  15        2.16       -8.92     67.66 o
 -17   4  15     1111.58     1099.51     88.54 o
 -16   4  15       65.12       35.68     54.82 o
 -15   4  15     2715.96     2828.60    132.71 o
 -14   4  15        7.96       27.19     51.34 o
 -13   4  15      506.45      439.67     68.53 o
 -12   4  15      254.93      209.94     57.22 o
 -11   4  15      781.11      908.28     79.62 o
 -10   4  15       12.57       13.71     43.95 o
  -9   4  15     5918.71     6821.54    232.56 o
  -8   4  15      160.51      168.62     36.30 o
  -7   4  15     8633.11     9223.08    204.24 o
  -6   4  15        1.13      -23.16     28.50 o
  -5   4  15       18.40       12.99     32.66 o
  -4   4  15       46.39       79.05     34.36 o
  -3   4  15     1616.23     1495.66     72.36 o
  -2   4  15       33.31       -8.50     36.53 o
  -1   4  15     1008.72     1083.20     64.87 o
   0   4  15       44.62       77.92     42.04 o
   1   4  15      333.96      285.23     58.96 o
   2   4  15        0.00      -40.94     40.94 o
   3   4  15       38.02      -29.16     46.28 o
 -16   5  15       37.70      -54.39     57.00 o
 -15   5  15       75.90      -14.58     51.78 o
 -14   5  15      519.65      536.70     76.58 o
 -13   5  15     2658.01     2814.68    134.66 o
 -12   5  15      620.81      562.59     74.62 o
 -11   5  15     5753.52     6278.54    220.60 o
 -10   5  15      575.05      676.37     72.88 o
  -9   5  15      429.14      300.44     63.96 o
  -8   5  15       38.57      -31.62     43.29 o
  -7   5  15     2124.18     2418.69     86.95 o
  -6   5  15     1815.73     1791.00     74.41 o
  -5   5  15     3433.95     3430.43    107.88 o
  -4   5  15      555.24      509.69     53.06 o
  -3   5  15     1558.09     1703.00     77.62 o
  -2   5  15      120.78      113.16     40.53 o
  -1   5  15       40.97       34.56     38.94 o
   0   5  15       29.31       32.87     38.19 o
   1   5  15       83.88       56.19     43.12 o
   2   5  15       39.69       10.74     42.40 o
   3   5  15       53.08        8.34     45.32 o
 -16   6  15      633.40      812.55     84.63 o
 -15   6  15       64.90       56.13     58.52 o
 -14   6  15     1279.06     1345.99     94.42 o
 -13   6  15      144.38      137.06     54.39 o
 -12   6  15        5.63      -49.38     49.38 o
 -11   6  15       93.80      100.94     53.52 o
 -10   6  15     3727.65     3824.12    163.38 o
  -9   6  15     1089.63     1022.93     85.72 o
  -8   6  15     2477.80     2045.96    382.67 o
  -7   6  15      152.02      264.27     43.18 o
  -6   6  15      260.10      159.59     40.36 o
  -5   6  15        1.43       -2.43     34.27 o
  -4   6  15        1.69      -35.55     35.55 o
  -3   6  15      113.07      113.09     40.14 o
  -2   6  15     1892.26     1999.93     83.55 o
  -1   6  15      309.73      198.51     44.88 o
   0   6  15      384.67      311.39     50.96 o
   1   6  15        0.20      -39.14     44.29 o
   2   6  15        5.33       14.22     57.98 o
 -16   7  15       17.75       26.76     71.14 o
 -15   7  15        5.35       54.17     63.09 o
 -14   7  15      497.67      622.20     87.02 o
 -13   7  15      291.18      354.17     70.92 o
 -12   7  15     1092.45     1133.01     87.67 o
 -11   7  15      641.26      701.39     87.67 o
 -10   7  15      625.71      634.60     81.36 o
  -9   7  15       18.78       70.27     46.99 o
  -8   7  15      121.63      112.26     57.87 o
  -7   7  15      168.77       77.49     69.94 o
  -6   7  15     1662.73     1738.36     76.36 o
  -5   7  15       11.10       54.52     37.70 o
  -4   7  15      878.93      812.56     70.38 o
  -3   7  15      229.03      145.27     44.53 o
  -2   7  15       43.15      -15.47     41.70 o
  -1   7  15        3.95       18.83     44.88 o
   0   7  15      341.47      218.84     50.80 o
   1   7  15      108.59      102.61     48.90 o
   2   7  15       13.30      -17.75     48.09 o
 -16   8  15       90.09       77.45     70.70 o
 -15   8  15      714.75      856.72    101.81 o
 -14   8  15       10.04      -53.74     53.74 o
 -13   8  15      217.08      164.47     65.48 o
 -12   8  15       51.58       24.37     53.74 o
 -11   8  15       83.36       70.92     55.26 o
 -10   8  15       37.79       -6.96     56.78 o
  -9   8  15     2245.25     2317.79    126.61 o
  -8   8  15      169.64      341.12     70.27 o
  -7   8  15     3173.50     3777.13    171.00 o
  -6   8  15        2.03        4.58     39.48 o
  -5   8  15       42.13       43.56     40.46 o
  -4   8  15      287.84      187.43     46.40 o
  -3   8  15      752.73      748.67     57.13 o
  -2   8  15       44.22        7.94     40.71 o
  -1   8  15      582.60      520.48     70.05 o
   0   8  15       18.88      -31.43     47.25 o
   1   8  15      104.01       58.69    120.96 o
 -15   9  15        4.14       14.14     71.14 o
 -14   9  15      207.93      249.75     77.88 o
 -13   9  15     1538.50     1508.94    110.52 o
 -12   9  15       15.28       34.37     59.61 o
 -11   9  15     2181.34     2218.81    127.05 o
 -10   9  15       14.81       19.58     59.61 o
  -9   9  15      398.87      424.88     78.97 o
  -8   9  15      116.25      162.95     68.53 o
  -7   9  15      721.77      802.76     95.07 o
  -6   9  15      211.33      135.32     57.65 o
  -5   9  15     2083.75     2282.57     96.38 o
  -4   9  15       49.90       81.63     43.94 o
  -3   9  15      676.36      774.04     62.23 o
  -2   9  15        7.79       -0.05     43.71 o
  -1   9  15        0.29        2.92     48.71 o
   0   9  15        0.90      -33.29     79.73 o
 -13  10  15      114.07      188.18     77.23 o
 -12  10  15        3.22       -7.83     63.96 o
 -11  10  15      182.35      269.11     73.75 o
 -10  10  15      883.45      890.22     86.80 o
  -9  10  15      789.08      718.14     91.81 o
  -8  10  15      336.69      306.53     79.84 o
  -7  10  15      163.98      225.38     68.09 o
  -6  10  15       71.71       35.24     56.35 o
  -5  10  15       50.02        7.40     68.75 o
  -4  10  15        4.76       57.23     76.25 o
  -3  10  15       25.45       -2.01     47.03 o
  -2  10  15      377.20      363.46     59.93 o
  -1  10  15      445.36      445.16    107.25 o
 -12  11  15      663.14      759.04    102.90 o
 -11  11  15       64.77      108.78     60.26 o
 -10  11  15      471.42      475.13     88.33 o
  -9  11  15       47.97       35.46     69.18 o
  -8  11  15       66.16       20.45     59.61 o
  -7  11  15       19.00      -57.87     57.87 o
  -6  11  15      384.38      296.09     81.36 o
  -5  11  15        2.86      -35.03     67.66 o
  -4  11  15      344.77      263.89     79.19 o
  -3  11  15        1.63      -51.69     51.69 o
  -9  12  15      522.57      701.82    103.55 o
  -8  12  15      359.56      491.67     95.51 o
  -7  12  15      546.44      843.01    112.04 o
  -6  12  15       20.10      -74.19     74.19 o
 -12   0  16        0.04        5.22     46.77 o
 -10   0  16        6.37      -20.01     43.95 o
  -8   0  16        5.32      -31.33     46.34 o
  -6   0  16       41.96        2.39     46.12 o
  -4   0  16     1244.15     1191.09     90.07 o
  -2   0  16     1924.97     2128.52    126.83 o
   0   0  16      755.55      852.15    102.47 o
   2   0  16       13.54       41.12     67.01 o
 -13   1  16        2.35      -38.72     50.04 o
 -12   1  16      432.90      157.45    160.77 o
 -11   1  16      496.88      492.35     53.95 o
 -10   1  16       34.96       42.31     33.98 o
  -9   1  16       18.14        4.68     31.98 o
  -8   1  16        1.00       -4.65     32.92 o
  -7   1  16     1242.89     1325.34     64.98 o
  -6   1  16      248.02      331.47     45.49 o
  -5   1  16     2063.16     2045.19     80.97 o
  -4   1  16      743.28      699.82     53.12 o
  -3   1  16      164.78      196.68     45.60 o
  -2   1  16       13.59       34.42     38.38 o
  -1   1  16        1.63      -35.54     38.78 o
   0   1  16     1034.08     1183.19     73.03 o
   1   1  16      418.20      473.23    122.81 o
   2   1  16      657.33      700.77     69.54 o
 -14   2  16        9.93      -18.49     50.91 o
 -13   2  16        2.51      -45.47     45.47 o
 -12   2  16       65.12       38.29     48.30 o
 -11   2  16       64.55       55.34    114.54 o
 -10   2  16       14.76      -32.07     32.07 o
  -9   2  16      476.27      455.65     59.50 o
  -8   2  16       25.71       34.44     33.05 o
  -7   2  16     1003.52     1172.32     62.50 o
  -6   2  16        7.96      -27.95     32.30 o
  -5   2  16      115.76       92.95     36.53 o
  -4   2  16        7.34       -2.77     40.14 o
  -3   2  16     2702.14     2794.12     99.91 o
  -2   2  16        6.77      -11.31     36.44 o
  -1   2  16     3790.14     4005.48    128.01 o
   0   2  16        1.16       21.08     40.14 o
   1   2  16       71.87      154.52     50.52 o
   2   2  16       14.78        7.58     47.97 o
 -14   3  16       37.33       48.51     53.95 o
 -13   3  16       14.67       47.43     50.69 o
 -12   3  16       23.36       36.33     49.17 o
 -11   3  16      106.24       89.20     51.99 o
 -10   3  16       96.48      131.78     81.69 o
  -9   3  16       18.81       -8.07     33.61 o
  -8   3  16        4.13      -26.24     44.71 o
  -7   3  16      478.94      495.07     53.06 o
  -6   3  16      336.10      418.36     51.34 o
  -5   3  16     1879.68     2103.57     85.53 o
  -4   3  16      405.95      433.82     51.76 o
  -3   3  16      390.29      343.30     52.43 o
  -2   3  16      242.63      141.81     44.61 o
  -1   3  16       16.00      -19.21     39.78 o
   0   3  16      536.08      304.34     84.95 o
   1   3  16      980.99     1015.32     69.60 o
   2   3  16      343.77      363.42     59.50 o
 -15   4  16       18.45        0.00     57.43 o
 -14   4  16       44.32      -10.22     51.56 o
 -13   4  16       65.07        6.53     53.95 o
 -12   4  16       40.04       -2.61     50.04 o
 -11   4  16       87.42      101.16     54.61 o
 -10   4  16       51.04       20.01     49.38 o
  -9   4  16       68.91       66.58     38.40 o
  -8   4  16      109.16      107.73     38.26 o
  -7   4  16       61.59       47.71     34.07 o
  -6   4  16       26.18      -32.61     32.61 o
  -5   4  16        7.15       -5.87     35.86 o
  -4   4  16     1421.50     1580.84     76.92 o
  -3   4  16      101.01      105.66     41.50 o
  -2   4  16      963.64      896.60     60.25 o
  -1   4  16      104.25       83.03     41.72 o
   0   4  16      681.62      775.70     66.84 o
   1   4  16      101.47       25.33     47.05 o
 -16   5  16       14.76      -17.19     67.01 o
 -15   5  16      266.39      190.58     63.74 o
 -14   5  16      456.87      318.71     69.83 o
 -13   5  16       69.08       30.89     55.26 o
 -12   5  16       51.65       77.23     56.78 o
 -11   5  16       85.13       42.86     56.78 o
 -10   5  16       90.32      -27.85     48.73 o
  -9   5  16        9.28       13.05     53.52 o
  -8   5  16        3.89        8.50     35.30 o
  -7   5  16      258.81      374.21     47.69 o
  -6   5  16      537.77      624.46     55.16 o
  -5   5  16      629.16      518.86    128.46 o
  -4   5  16      468.43      427.05     53.03 o
  -3   5  16       32.78       27.28     52.43 o
  -2   5  16        7.82       31.82     40.41 o
  -1   5  16        2.58      -27.40     42.22 o
   0   5  16      791.13     1019.74     67.89 o
   1   5  16       46.56      109.69     49.59 o
 -15   6  16      156.48       99.20     60.91 o
 -14   6  16       31.03      -28.93     56.56 o
 -13   6  16        0.28      -23.71     56.13 o
 -12   6  16       66.87       79.84     58.74 o
 -11   6  16       10.06      -48.73     48.73 o
 -10   6  16        3.55       28.28     49.17 o
  -9   6  16      140.91      165.34     61.57 o
  -8   6  16       17.77       34.78     38.80 o
  -7   6  16      402.23      393.04     57.00 o
  -6   6  16        0.07       55.78     37.26 o
  -5   6  16        0.95        0.72     35.80 o
  -4   6  16       33.81       54.53     38.16 o
  -3   6  16     1364.28     1211.94     69.72 o
  -2   6  16       57.72       33.95     42.18 o
  -1   6  16     2507.09     2609.80    102.45 o
   0   6  16        9.20       52.29     45.09 o
 -15   7  16        0.80      -40.90     60.91 o
 -14   7  16        5.04      -57.65     57.65 o
 -13   7  16       19.80       73.31     60.04 o
 -12   7  16       29.99       -5.87     53.74 o
 -11   7  16       13.70       -7.40     59.83 o
 -10   7  16        0.27       17.62     52.43 o
  -9   7  16       19.42      -52.87     52.87 o
  -8   7  16       20.97      -16.32     56.35 o
  -7   7  16       99.13       79.02     39.29 o
  -6   7  16       59.58       35.48     39.30 o
  -5   7  16      968.96      971.60     61.15 o
  -4   7  16      201.64       87.58     39.72 o
  -3   7  16      377.93      331.47     52.69 o
  -2   7  16       60.10       10.53     46.14 o
  -1   7  16       77.02        8.49     42.71 o
   0   7  16      176.14      269.30     98.99 o
 -15   8  16       52.03       39.81     67.22 o
 -14   8  16        2.63       49.17     66.57 o
 -13   8  16       62.36       85.93     66.14 o
 -12   8  16       71.53       65.92     56.13 o
 -11   8  16       38.73      -47.21     56.13 o
 -10   8  16       29.96        3.48     53.95 o
  -9   8  16       42.18      -16.53     60.48 o
  -8   8  16      293.79      249.53     68.53 o
  -7   8  16      200.34      182.53     71.36 o
  -6   8  16        0.14        1.54     43.14 o
  -5   8  16        1.00       56.92     44.07 o
  -4   8  16      755.30      683.79     67.85 o
  -3   8  16      138.59       70.37     49.15 o
  -2   8  16      242.38      167.65    140.21 o
  -1   8  16      130.03      133.10     52.39 o
 -13   9  16        0.26       17.62     68.09 o
 -12   9  16        0.45      -58.30     58.30 o
 -11   9  16       59.83       14.14     55.69 o
 -10   9  16       30.72      -25.45     62.00 o
  -9   9  16       14.82        1.52     55.48 o
  -8   9  16        8.24       11.10     63.09 o
  -7   9  16        0.33       17.40     58.52 o
  -6   9  16      235.75      105.29     67.01 o
  -5   9  16       18.45      -24.61     44.36 o
  -4   9  16      276.69      316.40     68.64 o
  -3   9  16        0.44      -36.06     58.09 o
  -2   9  16       13.77       21.15     51.98 o
 -12  10  16        6.31      -65.70     65.70 o
 -11  10  16       11.63      -63.31     63.31 o
 -10  10  16       22.78       88.11     65.05 o
  -9  10  16        6.97       19.36     67.22 o
  -8  10  16        3.13      -60.48     60.48 o
  -7  10  16       32.34       -3.92     59.83 o
  -6  10  16       20.22      112.69     74.62 o
  -5  10  16       13.22       31.76     63.74 o
  -4  10  16        1.10      -49.70     49.70 o
  -9  11  16       15.79      -20.67     74.84 o
  -8  11  16       12.02       37.20     67.22 o
  -7  11  16      218.07      241.48     76.14 o
 -11   0  17      676.98      595.87     80.06 o
  -9   0  17     3565.49     3658.78    159.25 o
  -7   0  17      686.94      690.73     75.93 o
  -5   0  17      750.16      801.02     80.93 o
  -3   0  17      215.10      147.93     67.88 o
  -1   0  17       59.61       68.96     61.78 o
 -13   1  17     1527.72     1620.32    104.86 o
 -12   1  17      605.01      749.68     78.32 o
 -11   1  17      642.58      497.37     52.77 o
 -10   1  17      230.63       98.81     36.99 o
  -9   1  17      368.16      255.76     44.81 o
  -8   1  17      246.22      214.36     44.49 o
  -7   1  17      509.77      428.31     51.26 o
  -6   1  17     1211.39     1165.21     65.43 o
  -5   1  17      504.92      610.47     59.53 o
  -4   1  17      576.12      522.36     94.42 o
  -3   1  17      171.78      110.64     42.81 o
  -2   1  17      155.04      151.91     45.51 o
  -1   1  17       41.50      -16.07     45.18 o
   0   1  17        7.93       53.81     47.67 o
 -14   2  17      948.18      731.41     78.75 o
 -13   2  17        4.33       27.19     55.26 o
 -12   2  17     1044.87     1240.91     91.81 o
 -11   2  17       92.18      108.46     38.57 o
 -10   2  17     4214.31     4271.65    123.11 o
  -9   2  17       12.07      -11.80     47.21 o
  -8   2  17     1009.26      974.36     58.98 o
  -7   2  17        0.05      -28.12     45.47 o
  -6   2  17      180.46      198.08     43.35 o
  -5   2  17        1.75      -46.12     46.12 o
  -4   2  17       44.94       19.12     38.72 o
  -3   2  17       26.35        9.70     38.99 o
  -2   2  17      786.53      812.42     66.23 o
  -1   2  17       10.87        6.88     45.79 o
   0   2  17       60.01       61.29     50.07 o
 -14   3  17     1785.79     2122.43    121.18 o
 -13   3  17      715.84      668.54     84.41 o
 -12   3  17     1388.99     1368.62     94.20 o
 -11   3  17      317.77      350.48     69.18 o
 -10   3  17      498.76      382.19     47.60 o
  -9   3  17      194.63      132.86     39.32 o
  -8   3  17      886.79      833.47     57.27 o
  -7   3  17      144.77      189.56     65.27 o
  -6   3  17     1895.96     2006.93     84.91 o
  -5   3  17      197.12      152.20     45.15 o
  -4   3  17      509.47      658.36     86.69 o
  -3   3  17      299.65      225.08     47.44 o
  -2   3  17       14.78       51.86     41.97 o
  -1   3  17        0.91        9.34     46.90 o
   0   3  17       10.66       59.33     49.55 o
 -15   4  17      372.94      362.88     78.54 o
 -14   4  17       14.81       61.57     58.52 o
 -13   4  17       24.69      -43.08     52.65 o
 -12   4  17       26.32       44.82     57.22 o
 -11   4  17      357.60      201.02     64.40 o
 -10   4  17      359.46      372.45     74.62 o
  -9   4  17     1810.86     1874.94    147.06 o
  -8   4  17      330.48      242.97     47.92 o
  -7   4  17      334.23      350.04     66.79 o
  -6   4  17        2.30      -12.39     37.26 o
  -5   4  17      130.93       87.03     44.11 o
  -4   4  17       41.70       29.06     41.22 o
  -3   4  17      152.66      246.05     49.12 o
  -2   4  17       24.11        1.05     44.98 o
  -1   4  17        0.87       37.82     47.61 o
   0   4  17       12.12      -46.08     48.84 o
 -16   5  17       99.97       46.34     67.44 o
 -15   5  17      415.84      331.98     73.75 o
 -14   5  17      278.02      208.63     70.49 o
 -13   5  17     1258.48     1443.89    103.34 o
 -12   5  17       84.48       60.26     59.83 o
 -11   5  17      217.25      226.04     65.27 o
 -10   5  17       98.96      123.79     61.35 o
  -9   5  17      166.99      149.02     58.74 o
  -8   5  17       45.96       32.73     40.00 o
  -7   5  17      289.37      235.55     69.29 o
  -6   5  17      669.22      570.56     60.59 o
  -5   5  17      342.42      306.90     52.20 o
  -4   5  17       74.35       30.45     43.81 o
  -3   5  17       78.45       71.40     43.98 o
  -2   5  17       12.20      -12.66     43.71 o
  -1   5  17       18.38        3.39     89.63 o
 -15   6  17       53.17      119.22     76.36 o
 -14   6  17      873.71      961.14     89.85 o
 -13   6  17        3.14      -24.58     59.39 o
 -12   6  17      423.50      354.61     78.97 o
 -11   6  17      233.57      235.83     62.00 o
 -10   6  17     2558.86     3063.12    151.20 o
  -9   6  17       50.24       92.46     54.82 o
  -8   6  17      616.88      744.03     89.41 o
  -7   6  17       33.80       34.63     38.12 o
  -6   6  17       34.37        7.41     41.41 o
  -5   6  17       27.24      -14.62     42.11 o
  -4   6  17      154.63       98.25     45.31 o
  -3   6  17      127.08       84.10     82.78 o
  -2   6  17      362.96      342.82     59.12 o
 -14   7  17     1144.25     1327.72    106.82 o
 -13   7  17      261.22      283.47     76.80 o
 -12   7  17     1780.67     1681.24    112.26 o
 -11   7  17       99.13      -43.95     57.87 o
 -10   7  17      328.27      388.11     74.84 o
  -9   7  17       73.88       80.06     64.83 o
  -8   7  17      907.84      942.43     88.98 o
  -7   7  17        5.06      -38.50     38.50 o
  -6   7  17     1331.89     1560.89     78.29 o
  -5   7  17       75.17       62.96     45.35 o
  -4   7  17      346.80      283.27     58.96 o
  -3   7  17      184.90      197.89     56.35 o
  -2   7  17       52.94       97.64     53.29 o
 -13   8  17       27.43      182.53     74.40 o
 -12   8  17      177.37       86.80     68.09 o
 -11   8  17      168.07      184.05     73.31 o
 -10   8  17      589.76      809.51     99.20 o
  -9   8  17      760.98      648.30     89.85 o
  -8   8  17      739.76      766.87     99.64 o
  -7   8  17      106.27       48.73     57.43 o
  -6   8  17       23.29      -44.84     44.84 o
  -5   8  17       51.41        7.80     47.07 o
  -4   8  17      387.20      499.37     81.15 o
 -11   9  17      127.04      131.84     66.57 o
 -10   9  17      103.53      197.97     77.67 o
  -9   9  17       51.43      137.27     70.05 o
  -8   9  17        3.23       -6.53     70.49 o
  -7   9  17      315.12      235.61     79.19 o
  -6   9  17       94.78      153.37     66.57 o
  -5   9  17      103.75       70.66     50.27 o
 -12   0  18      190.87       81.15     58.09 o
 -10   0  18     1272.29     1552.01    104.86 o
  -8   0  18      806.60      796.24     83.10 o
  -6   0  18      177.00       97.68     64.83 o
  -4   0  18     1882.33     1688.85    115.52 o
  -2   0  18      823.69     1014.66    100.29 o
 -13   1  18        0.23      -55.91     55.91 o
 -12   1  18       28.59       14.14     56.13 o
 -11   1  18       41.94       27.09     39.38 o
 -10   1  18       14.70      -46.77     46.77 o
  -9   1  18       35.76       19.95     40.23 o
  -8   1  18      413.30      365.72     50.92 o
  -7   1  18      366.30      417.78     56.24 o
  -6   1  18      844.88      819.62     59.30 o
  -5   1  18      114.71       38.68     41.94 o
  -4   1  18      478.63      646.87     66.82 o
  -3   1  18       18.48       23.55     41.06 o
  -2   1  18      123.18       79.03     49.45 o
 -14   2  18       11.26      -63.31     63.31 o
 -13   2  18       97.01      -41.55     53.95 o
 -12   2  18        1.39      -54.82     54.82 o
 -11   2  18       85.45       31.30     40.38 o
 -10   2  18       64.96       23.87     40.30 o
  -9   2  18      107.88       18.42     39.76 o
  -8   2  18       12.43      -16.78     40.24 o
  -7   2  18       55.90       85.93     44.03 o
  -6   2  18       11.99        8.95     42.22 o
  -5   2  18      309.26      278.20     93.98 o
  -4   2  18       53.34       47.31     45.79 o
  -3   2  18     1756.82     1908.67     92.57 o
  -2   2  18       56.48       28.29     47.52 o
 -14   3  18       17.20      -33.29     58.30 o
 -13   3  18        0.42       33.72     58.96 o
 -12   3  18        7.45      -55.91     55.91 o
 -11   3  18       36.17       13.05     52.65 o
 -10   3  18        9.03      -41.10     41.10 o
  -9   3  18       51.06       17.45     41.14 o
  -8   3  18      127.94       44.07     63.31 o
  -7   3  18      676.37      740.66    106.38 o
  -6   3  18      175.64      206.31     48.88 o
  -5   3  18      232.70      233.87     52.02 o
  -4   3  18      101.67       79.83     44.36 o
  -3   3  18        7.69       30.82     47.53 o
  -2   3  18       54.08       37.12     47.59 o
 -15   4  18        0.76       35.90     68.53 o
 -14   4  18      160.05       63.31     64.61 o
 -13   4  18        0.97       36.77     60.48 o
 -12   4  18      289.81      190.14     69.40 o
 -11   4  18       53.38      -25.24     58.52 o
 -10   4  18      649.20      636.12     89.63 o
  -9   4  18      100.18       70.32     43.84 o
  -8   4  18      867.93      953.58     63.87 o
  -7   4  18        3.04      -24.46     42.46 o
  -6   4  18      259.69      233.49     53.41 o
  -5   4  18       89.11       83.77     45.46 o
  -4   4  18     1098.95     1140.17     73.29 o
  -3   4  18        6.05        9.60     46.43 o
 -14   5  18      128.52      124.87     67.66 o
 -13   5  18       28.25       40.68     63.09 o
 -12   5  18       57.62       18.93     53.08 o
 -11   5  18       38.38       52.43     59.61 o
 -10   5  18       40.28       92.89     63.31 o
  -9   5  18        2.39      -57.87     57.87 o
  -8   5  18      241.03      180.46     50.92 o
  -7   5  18       64.47        5.47     44.95 o
  -6   5  18     1198.67     1228.45     72.71 o
  -5   5  18        1.41      -40.68     40.68 o
  -4   5  18      750.50      813.97    182.09 o
  -3   5  18       30.06      -39.24     46.28 o
 -13   6  18        0.17       42.42     71.79 o
 -12   6  18       87.59      -10.66     63.09 o
 -11   6  18      115.17      127.05     66.57 o
 -10   6  18       90.42      -39.38     61.35 o
  -9   6  18      115.74      211.68     72.01 o
  -8   6  18      204.46       91.59     65.48 o
  -7   6  18        0.24       -5.44     44.69 o
  -6   6  18        4.33        2.65     44.11 o
  -5   6  18      343.50      282.72     56.73 o
  -4   6  18       94.11       70.07     51.38 o
 -12   7  18      104.25      163.60     73.10 o
 -11   7  18        8.42       75.06     65.70 o
 -10   7  18        9.08      -22.41     64.83 o
  -9   7  18       74.83      102.90     71.14 o
  -8   7  18       12.29       44.16     60.70 o
  -7   7  18      787.55      826.04    105.51 o
  -6   7  18        9.87       91.66     54.05 o
  -5   7  18      166.09      163.47     51.69 o
 -10   8  18      150.31      115.08     72.23 o
  -9   8  18        5.54        7.18     70.49 o
  -8   8  18      241.47      207.33     69.62 o
 -11   0  19      949.26      918.50     93.11 o
  -9   0  19      836.84      574.55     83.97 o
  -7   0  19        0.10      -34.16     52.65 o
  -5   0  19      199.58      213.20     74.62 o
 -13   1  19      939.33     1020.32     94.42 o
 -12   1  19       87.66       11.53     60.91 o
 -11   1  19        0.21       -8.80     42.38 o
 -10   1  19        1.62      -14.05     43.90 o
  -9   1  19      346.13      173.10     47.72 o
  -8   1  19      282.26      279.97     51.89 o
  -7   1  19      248.35      260.39     54.93 o
  -6   1  19       57.92       -4.61     46.50 o
  -5   1  19      232.96       43.33     49.98 o
  -4   1  19        1.12       28.91     45.90 o
 -13   2  19        5.68       13.49     62.65 o
 -12   2  19      639.44      621.98     92.24 o
 -11   2  19      158.02       71.33     64.40 o
 -10   2  19      433.57      375.12     55.01 o
  -9   2  19       21.28       58.38     56.67 o
  -8   2  19       53.46      -44.25     47.64 o
  -7   2  19        3.11      -26.03     43.74 o
  -6   2  19        0.61      -27.18     46.52 o
  -5   2  19       24.32       41.94     46.03 o
 -13   3  19      286.54      204.93     75.06 o
 -12   3  19      110.23      141.63     68.75 o
 -11   3  19        4.06      -20.67     63.09 o
 -10   3  19        4.87       -2.34     43.92 o
  -9   3  19      118.31       93.99     46.43 o
  -8   3  19      211.75      160.71     49.84 o
  -7   3  19       15.85      -40.46     68.86 o
  -6   3  19       42.49       -2.67     47.37 o
  -5   3  19      324.24      292.59     57.76 o
 -13   4  19      167.89       43.73     65.48 o
 -12   4  19        1.62      -61.57     61.57 o
 -11   4  19      676.24      722.92     99.20 o
 -10   4  19       39.50      -61.57     61.57 o
  -9   4  19      828.73      762.81     70.69 o
  -8   4  19        3.40       21.30     49.21 o
  -7   4  19        3.14      -24.64     43.89 o
  -6   4  19        0.43      -20.12     48.99 o
 -12   5  19        2.63       -8.48     58.96 o
 -11   5  19       81.40       68.53     62.44 o
 -10   5  19        5.61      -17.62     67.22 o
  -9   5  19      296.88      254.54     84.63 o
  -8   5  19      231.35      205.25     57.65 o
  -7   5  19      234.56      166.42     50.10 o
 -10   0  20      290.57      113.56     73.75 o
 -10   1  20       61.22       13.42     48.99 o
  -9   1  20      196.34       73.33     49.57 o
 
